# Supplementary material for: A taxonomic revision of the genus Selaginella (Selaginellaceae) from Nepal
Source: PhytoKeys. 2019 Oct 7;133:1–76. doi: 10.3897/phytokeys.133.37773 (PMC6791900; doi:10.3897/phytokeys.133.37773)
Supplement: XML Treatment for Selaginella bryopteris [file phytokeys.133.37773-treatment3.xml]

<!DOCTYPE tp:taxon-treatment
  PUBLIC "-//TaxonX//DTD Taxonomic Treatment Publishing DTD v0 20100105//EN" "tax-treatment-NSO.dtd">
<tp:taxon-treatment xmlns:tp="http://www.plazi.org/taxpub"><tp:treatment-meta><kwd-group><label>Taxon classification</label><kwd><named-content xmlns:xlink="http://www.w3.org/1999/xlink" content-type="kingdom">Plantae</named-content></kwd><kwd><named-content xmlns:xlink="http://www.w3.org/1999/xlink" content-type="order">Selaginellales</named-content></kwd><kwd><named-content xmlns:xlink="http://www.w3.org/1999/xlink" content-type="family">Selaginellaceae</named-content></kwd></kwd-group><mixed-citation publication-type="journal"><person-group><name><surname>Shalimov</surname><given-names>Aleksandr Petrovich</given-names></name><name><surname>Wu</surname><given-names>Yu-Dong</given-names></name><name><surname>Zhang</surname><given-names>Xian-Chun</given-names></name></person-group><article-title>A taxonomic revision of the genus <italic><tp:taxon-name><tp:taxon-name-part taxon-name-part-type="genus" reg="Selaginella">Selaginella</tp:taxon-name-part></tp:taxon-name></italic> (<tp:taxon-name><tp:taxon-name-part taxon-name-part-type="family">Selaginellaceae</tp:taxon-name-part></tp:taxon-name>) from Nepal</article-title><source>PhytoKeys</source><day>07</day><month>10</month><year>2019</year><volume>133</volume><fpage>1</fpage><lpage>76</lpage><pub-id pub-id-type="doi">10.3897/phytokeys.133.37773</pub-id></mixed-citation></tp:treatment-meta><tp:nomenclature><tp:taxon-name><object-id xmlns:xlink="http://www.w3.org/1999/xlink" content-type="arpha" xlink:type="simple">37BFCFB2-6370-5F20-9912-66BBB8173AD0</object-id>
            <tp:taxon-name-part taxon-name-part-type="genus" reg="Selaginella">Selaginella</tp:taxon-name-part>
            <tp:taxon-name-part taxon-name-part-type="species" reg="bryopteris">bryopteris</tp:taxon-name-part>
          </tp:taxon-name><tp:taxon-authority>(L.) Baker</tp:taxon-authority><xref ref-type="fig" rid="F1">Figs 1</xref><xref ref-type="fig" rid="F9">(3A–C), 9B</xref><xref ref-type="fig" rid="F14">, 14</xref><tp:nomenclature-citation-list><tp:nomenclature-citation><tp:taxon-name>
                <tp:taxon-name-part taxon-name-part-type="genus" reg="Selaginella">Selaginella</tp:taxon-name-part> <tp:taxon-name-part taxon-name-part-type="species" reg="bryopteris">bryopteris</tp:taxon-name-part></tp:taxon-name><comment>(L.) Baker, J. Bot. 22(Za): 376. 1884; <xref ref-type="bibr" rid="B13">Iwatsuki 1988</xref>; <xref ref-type="bibr" rid="B4">Dixit 1992</xref>; <xref ref-type="bibr" rid="B27">Thapa 2002</xref>; <xref ref-type="bibr" rid="B7">Fraser-Jenkins et al. 2015</xref>; <xref ref-type="bibr" rid="B8">Fraser-Jenkins et al. 2017</xref>.</comment></tp:nomenclature-citation><tp:nomenclature-citation><tp:taxon-name>
                <tp:taxon-name-part taxon-name-part-type="genus" reg="Lycopodium"/>
                <tp:taxon-name-part taxon-name-part-type="species" reg="bryopteris"/>
              </tp:taxon-name><comment>≡ <tp:taxon-name><tp:taxon-name-part taxon-name-part-type="genus" reg="Lycopodium">Lycopodium</tp:taxon-name-part> <tp:taxon-name-part taxon-name-part-type="species" reg="bryopteris">bryopteris</tp:taxon-name-part></tp:taxon-name> L., Sp. Pl. 2: 1103. 1753. </comment></tp:nomenclature-citation><tp:nomenclature-citation><tp:taxon-name>
                <tp:taxon-name-part taxon-name-part-type="genus" reg="Lycopodioides"/>
                <tp:taxon-name-part taxon-name-part-type="species" reg="bryopteris"/>
              </tp:taxon-name><comment>≡ <tp:taxon-name><tp:taxon-name-part taxon-name-part-type="genus" reg="Lycopodioides">Lycopodioides</tp:taxon-name-part> <tp:taxon-name-part taxon-name-part-type="species" reg="bryopteris">bryopteris</tp:taxon-name-part></tp:taxon-name> (L.) Kuntze, Revis. Gen. Pl. 1: 825. 1891. <bold>Type.</bold> (lectotype, designated by <xref ref-type="bibr" rid="B22">Mazumdar 2017</xref>). Dillenius (1741), Historia Muscorum. P. 472, t. 66, f. 11 [icon.] (fig. 1). <bold>Epitype.</bold> (designated by <xref ref-type="bibr" rid="B22">Mazumdar 2017</xref>): INDIA. Jharkhand: Deoghar, Trikut Hills, 365.76 m. 11 X 1999. <italic>J. Mazumdar 72</italic> (CAL). </comment></tp:nomenclature-citation><tp:nomenclature-citation><tp:taxon-name>
                <tp:taxon-name-part taxon-name-part-type="genus" reg="Lycopodium"/>
                <tp:taxon-name-part taxon-name-part-type="species" reg="circinale"/>
              </tp:taxon-name><comment>= <tp:taxon-name><tp:taxon-name-part taxon-name-part-type="genus" reg="Lycopodium">Lycopodium</tp:taxon-name-part> <tp:taxon-name-part taxon-name-part-type="species" reg="circinale">circinale</tp:taxon-name-part></tp:taxon-name> L., in Murray, Syst. Veg. ed 13: 794. 1774. </comment></tp:nomenclature-citation><tp:nomenclature-citation><tp:taxon-name>
                <tp:taxon-name-part taxon-name-part-type="genus" reg="Lycopodium"/>
                <tp:taxon-name-part taxon-name-part-type="species" reg="imbricatum"/>
              </tp:taxon-name><comment>= <tp:taxon-name><tp:taxon-name-part taxon-name-part-type="genus" reg="Lycopodium">Lycopodium</tp:taxon-name-part> <tp:taxon-name-part taxon-name-part-type="species" reg="imbricatum">imbricatum</tp:taxon-name-part></tp:taxon-name> Roxb., in Griff., Calc. J. Nat. Hist. 4: 475. 1844; non Forssk. 1775; <xref ref-type="bibr" rid="B27">Thapa 2002</xref>. </comment></tp:nomenclature-citation><tp:nomenclature-citation><tp:taxon-name>
                <tp:taxon-name-part taxon-name-part-type="genus" reg="Selaginella"/>
                <tp:taxon-name-part taxon-name-part-type="species" reg="imbricata"/>
              </tp:taxon-name><comment>≡ <tp:taxon-name><tp:taxon-name-part taxon-name-part-type="genus" reg="Selaginella">Selaginella</tp:taxon-name-part> <tp:taxon-name-part taxon-name-part-type="species" reg="imbricata">imbricata</tp:taxon-name-part></tp:taxon-name> (Roxb.) J. Scott, J. Agr. Hort. Soc. India, n. s. 2: 260. 1868. </comment></tp:nomenclature-citation><tp:nomenclature-citation><tp:taxon-name>
                <tp:taxon-name-part taxon-name-part-type="genus" reg="Lycopodium"/>
                <tp:taxon-name-part taxon-name-part-type="species" reg="imbricatum"/>
              </tp:taxon-name><comment>(<tp:taxon-name><tp:taxon-name-part taxon-name-part-type="genus" reg="Lycopodium">Lycopodium</tp:taxon-name-part> <tp:taxon-name-part taxon-name-part-type="species" reg="imbricatum">imbricatum</tp:taxon-name-part></tp:taxon-name> Roxb., Hort. Bengal.: 75. 1814, nom. nud.). </comment></tp:nomenclature-citation></tp:nomenclature-citation-list></tp:nomenclature><tp:treatment-sec sec-type="description" id="SECID0EDKAG"><title>Description.</title><p>Stems 5–25 cm, suberect to erect. Rhizophores at lower and basal part stem. Main stems branched from near middle part, in basal part main stem 1.5–2.5 mm in diam. Axillary leaves slightly similar with ventral leaves, base cuneate, margin irregular, finely denticulate, 2.0–3.5 × 1.3–2.0 mm. Ventral leaves ovate, 1.5–2.0 × 1.0–1.5 mm, oblique at base, imbricate, margin denticulate, acute to acuminate at apex. Dorsal leaves ovate, 1.4–1.8 × 1.2–1.5 mm, slightly asymmetric, oblique at base, margin entire to minutely denticulate, apex acute to acuminate. Strobili rare, solitary, terminal, compact, 3–5 × 1–2.5 mm. Sporophylls monomorphic, ovate, margin entire to minutely denticulate, apex acuminate. Megaspores dull-yellow, surface verrucate, microspore yellow, surface granulate.</p></tp:treatment-sec><tp:treatment-sec sec-type="ecology" id="SECID0EIKAG"><title>Ecology.</title><p>On rocks in dense forests at lower elevation. Alt. 250–1700 m.</p></tp:treatment-sec><tp:treatment-sec sec-type="distribution" id="SECID0ENKAG"><title>Distribution in Nepal.</title><p>W, C, E.</p><p>Nepalese threatened status: not available data.</p></tp:treatment-sec><tp:treatment-sec sec-type="distribution" id="SECID0ETKAG"><title>General distribution.</title><p>BHUTAN, INDIA (Assam, Darjeeling, Uttarakhand, NE, C and S India), ARABIA, N AFRICA.</p></tp:treatment-sec><tp:treatment-sec sec-type="Chromosome number" id="SECID0EYKAG"><title>Chromosome number.</title><p>2n=20 (<xref ref-type="bibr" rid="B5">Fabbri 1965</xref>; <xref ref-type="bibr" rid="B15">Jermy et al. 1967</xref>).</p><p>Selected specimens examined:</p></tp:treatment-sec><tp:treatment-sec sec-type="Nepal" id="SECID0EHLAG"><title>Nepal.</title><p>“De la Banaoüra Khola à Balauta, alt. 400 m. 6 XI 1954. <italic>A. Zimmernann</italic> 2077” (KYO, photo).</p><p><bold>W Nepal: HUMLA</bold>: “Between Danna and Sali Salla (the junction of Loti Gad and Humla Karnali River), dry rock on SW-facing slope, alt. 1740 m, 26 Sep 1983, <italic>H. Tabata</italic> et al. <italic>23629</italic>” (KYO, photo).</p><p><bold>HUMLA, MUGU</bold>: “Between Tirthasain, Humla Dist., and Huanglu, Mugu Distr., on the trail in grassland on W-facing slope, alt. 1400 m, 5 Sep 1983, <italic>H. Tabata</italic> et al. <italic>24648</italic>” (KYO, photo).</p><p><bold>SALYAN</bold>: “Salyana, alt. 5000 ft., dry earth bank beside track, 29 Mar 1952, <italic>O. Polunin</italic>, <italic>W.R. Sykes</italic> &amp; <italic>L.H.J. Williams 667</italic>” (US, photo; KYO, photo).</p><p><bold>C Nepal: CHITAWAN</bold>: “damp, rocky sides of small steam-gully at Lambola Khola, c. ½ km S of Beldas (Satara Kilo) village, 18 km S. of Mugling on road to Narayanghat, S. W. of Kathmandu, alt. 350 m, 20 Jan 2000, <italic>C.R. Fraser-Jenkins 38395 (FN 4370)</italic>” (US, photo).</p><p><bold>E Nepal: TEHRATHUM</bold>: “en route from Iwa to Majhi, on dry slope along the river, Shorea-Shima forest, 610 m, 29 Jun 1978, <italic>H. Tabata</italic>, <italic>K.R. Rajbhandari</italic>, <italic>Y. Shimizu 11989</italic>” (PE).</p><p><bold>DHANKUTA</bold>: “Dhankuta, <named-content xmlns:xlink="http://www.w3.org/1999/xlink" content-type="dwc:verbatimCoordinates" xlink:type="simple"><named-content content-type="geo-json" specific-use="{&#34;type&#34;:&#34;Point&#34;,&#34;coordinates&#34;:[87.333333,26.833333]}" id="NCID0EANAG" xlink:type="simple">26°50'N, 87°20'E</named-content></named-content>, alt. 400 m, 11 Oct 1971, <italic>J.F. Dobremez</italic> DBR NEP <italic>1373</italic>” (E00670572); “by River Tamur, near Suspension Bridge, alt. 1000 ft, 18 Sep 1961, <italic>A.H. Norkett 5094</italic>” (BM001022383).</p><p><bold>TAPLEJUNG</bold>: “Tamur Bridge, alt. 250–300 m. 4 Sep 1977, <italic>H. Ohashi</italic> et al. <italic>773141</italic>” (TI, photo).</p><fig id="F1" position="float" orientation="portrait"><object-id xmlns:xlink="http://www.w3.org/1999/xlink" content-type="doi" xlink:type="simple">10.3897/phytokeys.133.37773.figure1</object-id><object-id xmlns:xlink="http://www.w3.org/1999/xlink" content-type="arpha" xlink:type="simple">91C88C04-C10A-56C0-8538-47896859E48C</object-id><label>Figure 1.</label><caption><p>Morphological diversity of the leaves of Nepalese <italic><tp:taxon-name><tp:taxon-name-part taxon-name-part-type="genus" reg="Sealginella">Sealginella</tp:taxon-name-part></tp:taxon-name></italic> species: <bold>1A–C</bold><italic><tp:taxon-name><tp:taxon-name-part taxon-name-part-type="genus" reg="Selaginella">S.</tp:taxon-name-part> <tp:taxon-name-part taxon-name-part-type="species" reg="indica">indica</tp:taxon-name-part></tp:taxon-name></italic> (<italic>Nakaike 1325</italic>, PE) <bold>2A–C</bold><italic><tp:taxon-name><tp:taxon-name-part taxon-name-part-type="genus" reg="Selaginella">S.</tp:taxon-name-part> <tp:taxon-name-part taxon-name-part-type="species" reg="pulvinata">pulvinata</tp:taxon-name-part></tp:taxon-name></italic> (<italic>Tabata</italic> et al. <italic>3520</italic>, PE) <bold>3A–C</bold><italic><tp:taxon-name><tp:taxon-name-part taxon-name-part-type="genus" reg="Selaginella">S.</tp:taxon-name-part> <tp:taxon-name-part taxon-name-part-type="species" reg="bryopteris">bryopteris</tp:taxon-name-part></tp:taxon-name></italic> (<italic>Tabata</italic> et al. <italic>11989</italic>, PE). A – Axillary leaves, B – Dorsal leaves, C – Ventral leaves. Scale bars: 0.2 mm.</p></caption><graphic xmlns:xlink="http://www.w3.org/1999/xlink" xlink:href="phytokeys-133-001-g001.jpg" position="float" orientation="portrait" xlink:type="simple" id="oo_344897.jpg"><uri content-type="original_file" xlink:type="simple">https://binary.pensoft.net/fig/344897</uri></graphic></fig></tp:treatment-sec><tp:treatment-sec><!--Section generated to contain objects referenced in tp:taxon-treatment.--><fig id="F9" position="float" orientation="portrait"><object-id xmlns:xlink="http://www.w3.org/1999/xlink" content-type="doi" xlink:type="simple">10.3897/phytokeys.133.37773.figure9</object-id><object-id xmlns:xlink="http://www.w3.org/1999/xlink" content-type="arpha" xlink:type="simple">3DFF158E-19D9-5A34-A781-8F37196292E6</object-id><label>Figure 9.</label><caption><p>Diversity strobili of Nepalese <italic><tp:taxon-name><tp:taxon-name-part taxon-name-part-type="genus" reg="Selaginella">Selaginella</tp:taxon-name-part></tp:taxon-name></italic> species <bold>A</bold><italic><tp:taxon-name><tp:taxon-name-part taxon-name-part-type="genus" reg="Selaginella">S.</tp:taxon-name-part> <tp:taxon-name-part taxon-name-part-type="species" reg="indica">indica</tp:taxon-name-part></tp:taxon-name></italic> (<italic>Nakaike 1325</italic>, PE) <bold>B</bold><italic><tp:taxon-name><tp:taxon-name-part taxon-name-part-type="genus" reg="Selaginella">S.</tp:taxon-name-part> <tp:taxon-name-part taxon-name-part-type="species" reg="bryopteris">bryopteris</tp:taxon-name-part></tp:taxon-name></italic> (<italic>Tabata</italic> et al. <italic>11989</italic>, PE) <bold>C</bold><italic><tp:taxon-name><tp:taxon-name-part taxon-name-part-type="genus" reg="Selaginella">S.</tp:taxon-name-part> <tp:taxon-name-part taxon-name-part-type="species" reg="fulcrata">fulcrata</tp:taxon-name-part></tp:taxon-name></italic> (<italic>Nakaike 1923</italic>, PE) <bold>D</bold><italic><tp:taxon-name><tp:taxon-name-part taxon-name-part-type="genus" reg="Selaginella">S.</tp:taxon-name-part> <tp:taxon-name-part taxon-name-part-type="species" reg="involvens">involvens</tp:taxon-name-part></tp:taxon-name></italic> (<italic>Zhang 345</italic>, PE) <bold>E</bold><italic><tp:taxon-name><tp:taxon-name-part taxon-name-part-type="genus" reg="Selaginella">S.</tp:taxon-name-part> <tp:taxon-name-part taxon-name-part-type="species" reg="pallida">pallida</tp:taxon-name-part></tp:taxon-name></italic> (<italic>Nakaike 3740</italic>, PE) <bold>F</bold><italic><tp:taxon-name><tp:taxon-name-part taxon-name-part-type="genus" reg="Selaginella">S.</tp:taxon-name-part> <tp:taxon-name-part taxon-name-part-type="species" reg="remotifolia">remotifolia</tp:taxon-name-part></tp:taxon-name></italic> (<italic>Nakaike 3522</italic>, PE) <bold>G</bold><italic><tp:taxon-name><tp:taxon-name-part taxon-name-part-type="genus" reg="Selaginella">S.</tp:taxon-name-part> <tp:taxon-name-part taxon-name-part-type="species" reg="semicordata">semicordata</tp:taxon-name-part></tp:taxon-name></italic> (<italic>Jenkins</italic> s.n., PE) <bold>H</bold><italic><tp:taxon-name><tp:taxon-name-part taxon-name-part-type="genus" reg="Selaginella">S.</tp:taxon-name-part> <tp:taxon-name-part taxon-name-part-type="species" reg="helvetica">helvetica</tp:taxon-name-part></tp:taxon-name></italic> (<italic>Zhang 0638</italic>, PE) <bold>I</bold><italic><tp:taxon-name><tp:taxon-name-part taxon-name-part-type="genus" reg="Selaginella">S.</tp:taxon-name-part> <tp:taxon-name-part taxon-name-part-type="species" reg="pallidissima">pallidissima</tp:taxon-name-part></tp:taxon-name></italic> (<italic>Zhang 2746</italic>, PE). Scale bars: 1 mm (<bold>A–G</bold>), 2 mm (<bold>F, H–I</bold>).</p></caption><graphic xmlns:xlink="http://www.w3.org/1999/xlink" xlink:href="phytokeys-133-001-g009.jpg" position="float" orientation="portrait" xlink:type="simple" id="oo_344905.jpg"><uri content-type="original_file" xlink:type="simple">https://binary.pensoft.net/fig/344905</uri></graphic></fig><fig id="F14" position="float" orientation="portrait"><object-id xmlns:xlink="http://www.w3.org/1999/xlink" content-type="doi" xlink:type="simple">10.3897/phytokeys.133.37773.figure14</object-id><object-id xmlns:xlink="http://www.w3.org/1999/xlink" content-type="arpha" xlink:type="simple">5B2EBB52-D8F8-55A2-8931-0239A94A9741</object-id><label>Figure 14.</label><caption><p><italic><tp:taxon-name><tp:taxon-name-part taxon-name-part-type="genus" reg="Selaginella">Selaginella</tp:taxon-name-part> <tp:taxon-name-part taxon-name-part-type="species" reg="bryopteris">bryopteris</tp:taxon-name-part></tp:taxon-name></italic> (L.) Baker. <bold>A</bold> Habit, upper surface <bold>B</bold> fragment of the lateral branches showing imbricate ventral leaves <bold>C</bold> fragment of the upper surface of the lateral branch showing dorsal leaves imbricate at branch (<italic>J.F. Dobremez</italic> DBR NEP <italic>1373</italic>, E). Link: (<ext-link xmlns:xlink="http://www.w3.org/1999/xlink" xlink:type="simple" ext-link-type="uri" xlink:href="http://data.rbge.org.uk/herb/E00670572">http://data.rbge.org.uk/herb/E00670572</ext-link>).</p></caption><graphic xmlns:xlink="http://www.w3.org/1999/xlink" xlink:href="phytokeys-133-001-g014.jpg" position="float" orientation="portrait" xlink:type="simple" id="oo_344910.jpg"><uri content-type="original_file" xlink:type="simple">https://binary.pensoft.net/fig/344910</uri></graphic></fig></tp:treatment-sec><ref-list><ref id="B13"><mixed-citation xmlns:xlink="http://www.w3.org/1999/xlink" xlink:type="simple"><person-group><name name-style="western"><surname>Iwatsuki</surname><given-names>K</given-names></name></person-group> (<year>1988</year>) An enumeration of the pteridophytes of Nepal. In: The Himalayan Plants. Vol. 11. Bulletin, University Museum, University of Tokyo (Tokyo Daigaku. Sogo Kenkyu Shiryokan), 231–339.</mixed-citation></ref><ref id="B4"><mixed-citation xmlns:xlink="http://www.w3.org/1999/xlink" xlink:type="simple"><person-group><name name-style="western"><surname>Dixit</surname><given-names>RD</given-names></name></person-group> (<year>1992</year>) <source><tp:taxon-name><tp:taxon-name-part taxon-name-part-type="family">Selaginellaceae</tp:taxon-name-part></tp:taxon-name> of India.</source><publisher-name>Dehra Dun</publisher-name>, <publisher-loc>Bishen Singh Mahendra Pal Singh</publisher-loc>, <size units="page">196 pp</size>.</mixed-citation></ref><ref id="B27"><mixed-citation xmlns:xlink="http://www.w3.org/1999/xlink" xlink:type="simple"><person-group><name name-style="western"><surname>Thapa</surname><given-names>N</given-names></name></person-group> (<year>2002</year>) <article-title>Pteridophytes of Nepal. Bull.</article-title><source>Department Plant Resources</source><volume>19</volume>: <fpage>1</fpage>–<lpage>175</lpage>.</mixed-citation></ref><ref id="B7"><mixed-citation xmlns:xlink="http://www.w3.org/1999/xlink" xlink:type="simple"><person-group><name name-style="western"><surname>Fraser-Jenkins</surname><given-names>CR</given-names></name><name name-style="western"><surname>Kandel</surname><given-names>DR</given-names></name><name name-style="western"><surname>Pariyar</surname><given-names>S</given-names></name></person-group> (<year>2015</year>) <source>Ferns and fern-allies of Nepal. Vol. 1.</source><publisher-name>National Herbarium and Plant Laboratories</publisher-name>, <publisher-loc>Department of Plant Resources, Ministry of Forests and Soil Conservation, Kathmandu</publisher-loc>, <size units="page">508 pp</size>.</mixed-citation></ref><ref id="B8"><mixed-citation xmlns:xlink="http://www.w3.org/1999/xlink" xlink:type="simple"><person-group><name name-style="western"><surname>Fraser-Jenkins</surname><given-names>CR</given-names></name><name name-style="western"><surname>Gandhi</surname><given-names>KN</given-names></name><name name-style="western"><surname>Kholia</surname><given-names>BS</given-names></name><name name-style="western"><surname>Benniamin</surname><given-names>A</given-names></name></person-group> (<year>2017</year>) An annotated checklist of Indian Pteridophytes, Part – I (<tp:taxon-name><tp:taxon-name-part taxon-name-part-type="family">Lycopodiaceae</tp:taxon-name-part></tp:taxon-name> to Thelypteridace). Bishen Singh Mahendra Pal Singh Dehra Dun, 562 pp.</mixed-citation></ref><ref id="B22"><mixed-citation xmlns:xlink="http://www.w3.org/1999/xlink" xlink:type="simple"><person-group><name name-style="western"><surname>Mazumdar</surname><given-names>J</given-names></name></person-group> (<year>2017</year>) <article-title>Typification of the Linnaean name <italic><tp:taxon-name><tp:taxon-name-part taxon-name-part-type="genus">Lycopodium</tp:taxon-name-part> <tp:taxon-name-part taxon-name-part-type="species">bryopteris</tp:taxon-name-part></tp:taxon-name></italic> (≡ <italic><tp:taxon-name><tp:taxon-name-part taxon-name-part-type="genus">Selaginella</tp:taxon-name-part> <tp:taxon-name-part taxon-name-part-type="species">bryopteris</tp:taxon-name-part></tp:taxon-name></italic>, <tp:taxon-name><tp:taxon-name-part taxon-name-part-type="family">Selaginellaceae</tp:taxon-name-part></tp:taxon-name>).</article-title><source>NeBio</source><volume>8</volume>(<issue>4</issue>): <fpage>277</fpage>–<lpage>278</lpage>.</mixed-citation></ref><ref id="B5"><mixed-citation xmlns:xlink="http://www.w3.org/1999/xlink" xlink:type="simple"><person-group><name name-style="western"><surname>Fabbri</surname><given-names>F</given-names></name></person-group> (<year>1965</year>) <article-title>Secondo supplemento alle tavole cromosomiche delle <tp:taxon-name><tp:taxon-name-part taxon-name-part-type="phylum">Pteridophyta</tp:taxon-name-part></tp:taxon-name> di Alberto Chiarugi.</article-title><source>Caryologia</source><volume>18</volume>(<issue>4</issue>): <fpage>675</fpage>–<lpage>731</lpage>. <ext-link xlink:type="simple" ext-link-type="doi" xlink:href="10.1080/00087114.1965.10796199">https://doi.org/10.1080/00087114.1965.10796199</ext-link></mixed-citation></ref><ref id="B15"><mixed-citation xmlns:xlink="http://www.w3.org/1999/xlink" xlink:type="simple"><person-group><name name-style="western"><surname>Jermy</surname><given-names>AC</given-names></name><name name-style="western"><surname>Jones</surname><given-names>K</given-names></name><name name-style="western"><surname>Colden</surname><given-names>C</given-names></name></person-group> (<year>1967</year>) <article-title>Cytomorphological variation in <italic><tp:taxon-name><tp:taxon-name-part taxon-name-part-type="genus">Selaginella</tp:taxon-name-part></tp:taxon-name></italic>. Journal of the Linnean Society.</article-title><source>Botany</source><volume>60</volume>(<issue>382</issue>): <fpage>147</fpage>–<lpage>158</lpage>. <ext-link xlink:type="simple" ext-link-type="doi" xlink:href="10.1111/j.1095-8339.1967.tb00083.x">https://doi.org/10.1111/j.1095-8339.1967.tb00083.x</ext-link></mixed-citation></ref></ref-list></tp:taxon-treatment>
