# Supplementary material for: A taxonomic revision of the genus Selaginella (Selaginellaceae) from Nepal
Source: PhytoKeys. 2019 Oct 7;133:1–76. doi: 10.3897/phytokeys.133.37773 (PMC6791900; doi:10.3897/phytokeys.133.37773)
Supplement: XML Treatment for Selaginella adunca [file phytokeys.133.37773-treatment4.xml]

<!DOCTYPE tp:taxon-treatment
  PUBLIC "-//TaxonX//DTD Taxonomic Treatment Publishing DTD v0 20100105//EN" "tax-treatment-NSO.dtd">
<tp:taxon-treatment xmlns:tp="http://www.plazi.org/taxpub"><tp:treatment-meta><kwd-group><label>Taxon classification</label><kwd><named-content xmlns:xlink="http://www.w3.org/1999/xlink" content-type="kingdom">Plantae</named-content></kwd><kwd><named-content xmlns:xlink="http://www.w3.org/1999/xlink" content-type="order">Selaginellales</named-content></kwd><kwd><named-content xmlns:xlink="http://www.w3.org/1999/xlink" content-type="family">Selaginellaceae</named-content></kwd></kwd-group><mixed-citation publication-type="journal"><person-group><name><surname>Shalimov</surname><given-names>Aleksandr Petrovich</given-names></name><name><surname>Wu</surname><given-names>Yu-Dong</given-names></name><name><surname>Zhang</surname><given-names>Xian-Chun</given-names></name></person-group><article-title>A taxonomic revision of the genus <italic><tp:taxon-name><tp:taxon-name-part taxon-name-part-type="genus" reg="Selaginella">Selaginella</tp:taxon-name-part></tp:taxon-name></italic> (<tp:taxon-name><tp:taxon-name-part taxon-name-part-type="family">Selaginellaceae</tp:taxon-name-part></tp:taxon-name>) from Nepal</article-title><source>PhytoKeys</source><day>07</day><month>10</month><year>2019</year><volume>133</volume><fpage>1</fpage><lpage>76</lpage><pub-id pub-id-type="doi">10.3897/phytokeys.133.37773</pub-id></mixed-citation></tp:treatment-meta><tp:nomenclature><tp:taxon-name><object-id xmlns:xlink="http://www.w3.org/1999/xlink" content-type="arpha" xlink:type="simple">C6A1312D-ABB5-5029-927E-8F7993E7A2BF</object-id>
            <tp:taxon-name-part taxon-name-part-type="genus" reg="Selaginella">Selaginella</tp:taxon-name-part>
            <tp:taxon-name-part taxon-name-part-type="species" reg="adunca">adunca</tp:taxon-name-part>
          </tp:taxon-name><tp:taxon-authority>A. Braun ex Hieron.</tp:taxon-authority><xref ref-type="fig" rid="F2">Figs 2</xref><xref ref-type="fig" rid="F15">(1A–C), 15</xref><tp:nomenclature-citation-list><tp:nomenclature-citation><tp:taxon-name>
                <tp:taxon-name-part taxon-name-part-type="genus" reg="Selaginella">Selaginella</tp:taxon-name-part> <tp:taxon-name-part taxon-name-part-type="species" reg="adunca">adunca</tp:taxon-name-part></tp:taxon-name><comment>A. Braun ex Hieron., in Engl. and Prantl, Nat. Pflanzenfam. 1(4): 674. 1901; <xref ref-type="bibr" rid="B4">Dixit 1992</xref>; <xref ref-type="bibr" rid="B7">Fraser-Jenkins et al. 2015</xref>; <xref ref-type="bibr" rid="B8">Fraser-Jenkins et al. 2017</xref>. <bold>Type.</bold> INDIA. <italic>Falconer 34</italic> et <italic>1230</italic> p.p. (syntypes: B).</comment></tp:nomenclature-citation></tp:nomenclature-citation-list></tp:nomenclature><tp:treatment-sec sec-type="description" id="SECID0EBSAG"><title>Description.</title><p>Stems 10–25 cm, erect. Rhizophores restricted in basal part of stems, located on ventral side. Main stems branched from middle upward, decumbent, simple in basal region, branches decompound, close together, flabellate, in basal part main stem 1.2–1.5 mm in diam. Main stems terete, bright and sometimes stramineous-red. Axillary leaves symmetrical, oblong, base exauriculate, margin ciliolate. Ventral leaves asymmetrical, oblong, 0.9–1.4 × 0.6–1 mm, subfalcate, acroscopic base dilated, ciliate at base, rest dentate to denticulate above, apex cuspidate. Dorsal leaves small, elliptic, 0.7–1.2 × 0.4–0.8 mm, base cuneate truncate, margin dentate, apex cuspidate. Strobili solitary, terminal, compact, tetrahedral, 3.0–5.0 × 1.0–2.2 mm, slightly wider branches. Sporophylls monomorphic, deltoid, cuspidate, margin dentate, strongly keeled. Megaspores reddish-brown, surface verrucate; microspores orange, surface verrucate</p></tp:treatment-sec><tp:treatment-sec sec-type="ecology" id="SECID0EGSAG"><title>Ecology.</title><p>Terrestrial or epilithic, xerophytic, on open semi-dry stony areas. Alt. 330–2500 m.</p></tp:treatment-sec><tp:treatment-sec sec-type="distribution" id="SECID0ELSAG"><title>Distribution in Nepal.</title><p>W.</p><p>Nepalese threatened status: NT (<xref ref-type="bibr" rid="B7">Fraser-Jenkins et al. 2015</xref>). Endemic NW Himalaya, rare.</p></tp:treatment-sec><tp:treatment-sec sec-type="distribution" id="SECID0EWSAG"><title>General distribution.</title><p>INDIA (Uttarakhand, Himachal Pradesh).</p></tp:treatment-sec><tp:treatment-sec sec-type="Chromosome number" id="SECID0E2SAG"><title>Chromosome number.</title><p>not available data.</p><p>Selected specimens examined:</p><p><bold>W Nepal: KALIKOT</bold>: “Between Kairkot and Lapha, Karnali Valley, crevices of dry cliff., alt. 4500 ft, 26 Apr 1952, <italic>O. Polunin</italic>, <italic>W.R. Sykes &amp; L.H.J. Williams 3984</italic>” (E, photo; US, photo; KYO, photo); “Kiurithanu, Karnali River, growing on vertical rocks, alt. 4000 ft, 21 Apr 1952, <italic>O. Polunin</italic>, <italic>W.R. Sykes &amp; L.H.J. Williams 797</italic>” (E, photo; US, photo; KYO, photo).</p><p><bold>DOLPA</bold>: “Between Phulchangi and Chong, near Tibrikot, growing among stones on dry hot open slopes, alt. 8000 ft, 11 Nov 1952, <italic>O. Polunin</italic>, <italic>W.R. Sykes &amp; L.H.J. Williams 3323</italic>” (AAU; E, photo; US, photo; KYO, photo).</p><p><bold>DANG</bold>: “Between Kurpani and Ghorai, growing on damp sheltered earth banks, alt. 4000 ft, 4 Sep 1952, <italic>O. Polunin</italic>, <italic>W.R. Sykes &amp; L.H.J. Williams 1332</italic>” (E, photo);</p><p><bold>SURKHET</bold>: “Near Kuepani Siwalik Hills, alt. 1000 ft, 27 Oct 1952, <italic>O. Polunin</italic>, <italic>W.R. Sykes &amp; L.H.J. Williams 5920</italic>” (E, photo).</p><p><bold>KALIKOT</bold>: “Taelou, <named-content xmlns:xlink="http://www.w3.org/1999/xlink" content-type="dwc:verbatimCoordinates" xlink:type="simple"><named-content content-type="geo-json" specific-use="{&#34;type&#34;:&#34;Point&#34;,&#34;coordinates&#34;:[82.500000,28.883333]}" id="NCID0EMUAG" xlink:type="simple">28°53'N, 82°30'E</named-content></named-content>, 1100 m, 22 Apr 1984, <italic>J.F. Dobremez</italic> DBR NEP <italic>2689</italic>” (E00670605); “Bodi Khola, 1700 m, 25 Apr 1974, <italic>J.F. Dobremez</italic> DBR NEP s.n.” (E00670564).</p></tp:treatment-sec><tp:treatment-sec><!--Section generated to contain objects referenced in tp:taxon-treatment.--><fig id="F2" position="float" orientation="portrait"><object-id xmlns:xlink="http://www.w3.org/1999/xlink" content-type="doi" xlink:type="simple">10.3897/phytokeys.133.37773.figure2</object-id><object-id xmlns:xlink="http://www.w3.org/1999/xlink" content-type="arpha" xlink:type="simple">475FE14D-2726-544B-A95A-84A0EA46BD00</object-id><label>Figure 2.</label><caption><p>Morphological diversity of the leaves of Nepalese <italic><tp:taxon-name><tp:taxon-name-part taxon-name-part-type="genus" reg="Sealginella">Sealginella</tp:taxon-name-part></tp:taxon-name></italic> species <bold>1A–C</bold><italic><tp:taxon-name><tp:taxon-name-part taxon-name-part-type="genus" reg="Selaginella">S.</tp:taxon-name-part> <tp:taxon-name-part taxon-name-part-type="species" reg="adunca">adunca</tp:taxon-name-part></tp:taxon-name></italic> (<italic>Strachey</italic> &amp; <italic>Winterbottom 5</italic>, PE) <bold>2A–C</bold><italic><tp:taxon-name><tp:taxon-name-part taxon-name-part-type="genus" reg="Selaginella">S.</tp:taxon-name-part> <tp:taxon-name-part taxon-name-part-type="species" reg="fulcrata">fulcrata</tp:taxon-name-part></tp:taxon-name></italic> (<italic>Nakaike 1923</italic>, PE) <bold>3A–C</bold><italic><tp:taxon-name><tp:taxon-name-part taxon-name-part-type="genus" reg="Selaginella">S.</tp:taxon-name-part> <tp:taxon-name-part taxon-name-part-type="species" reg="involvens">involvens</tp:taxon-name-part></tp:taxon-name></italic> (<italic>Zhang 345</italic>, PE). A – Axillary leaves, B – Dorsal leaves, C – Ventral leaves. Scale bars: 0.2 mm.</p></caption><graphic xmlns:xlink="http://www.w3.org/1999/xlink" xlink:href="phytokeys-133-001-g002.jpg" position="float" orientation="portrait" xlink:type="simple" id="oo_344898.jpg"><uri content-type="original_file" xlink:type="simple">https://binary.pensoft.net/fig/344898</uri></graphic></fig><fig id="F15" position="float" orientation="portrait"><object-id xmlns:xlink="http://www.w3.org/1999/xlink" content-type="doi" xlink:type="simple">10.3897/phytokeys.133.37773.figure15</object-id><object-id xmlns:xlink="http://www.w3.org/1999/xlink" content-type="arpha" xlink:type="simple">7A264157-7BDF-5862-BB79-40B729AEFD81</object-id><label>Figure 15.</label><caption><p><italic><tp:taxon-name><tp:taxon-name-part taxon-name-part-type="genus" reg="Selaginella">Selaginella</tp:taxon-name-part> <tp:taxon-name-part taxon-name-part-type="species" reg="adunca">adunca</tp:taxon-name-part></tp:taxon-name></italic> A. Braun ex Hieron. <bold>A</bold> Habit <bold>B, C</bold> fragment of the upper surface of the lateral branches showing imbricate at branch apices (<bold>A</bold>) and medial part lateral branches (<bold>B</bold>) <bold>D</bold> fragment of the main stem showing shape of leaves (<italic>J.F. Dobremez</italic> DBR NEP <italic>2689</italic>, E). Link: (<ext-link xmlns:xlink="http://www.w3.org/1999/xlink" xlink:type="simple" ext-link-type="uri" xlink:href="http://data.rbge.org.uk/herb/E00670605">http://data.rbge.org.uk/herb/E00670605</ext-link>).</p></caption><graphic xmlns:xlink="http://www.w3.org/1999/xlink" xlink:href="phytokeys-133-001-g015.jpg" position="float" orientation="portrait" xlink:type="simple" id="oo_344911.jpg"><uri content-type="original_file" xlink:type="simple">https://binary.pensoft.net/fig/344911</uri></graphic></fig></tp:treatment-sec><ref-list><ref id="B4"><mixed-citation xmlns:xlink="http://www.w3.org/1999/xlink" xlink:type="simple"><person-group><name name-style="western"><surname>Dixit</surname><given-names>RD</given-names></name></person-group> (<year>1992</year>) <source><tp:taxon-name><tp:taxon-name-part taxon-name-part-type="family">Selaginellaceae</tp:taxon-name-part></tp:taxon-name> of India.</source><publisher-name>Dehra Dun</publisher-name>, <publisher-loc>Bishen Singh Mahendra Pal Singh</publisher-loc>, <size units="page">196 pp</size>.</mixed-citation></ref><ref id="B7"><mixed-citation xmlns:xlink="http://www.w3.org/1999/xlink" xlink:type="simple"><person-group><name name-style="western"><surname>Fraser-Jenkins</surname><given-names>CR</given-names></name><name name-style="western"><surname>Kandel</surname><given-names>DR</given-names></name><name name-style="western"><surname>Pariyar</surname><given-names>S</given-names></name></person-group> (<year>2015</year>) <source>Ferns and fern-allies of Nepal. Vol. 1.</source><publisher-name>National Herbarium and Plant Laboratories</publisher-name>, <publisher-loc>Department of Plant Resources, Ministry of Forests and Soil Conservation, Kathmandu</publisher-loc>, <size units="page">508 pp</size>.</mixed-citation></ref><ref id="B8"><mixed-citation xmlns:xlink="http://www.w3.org/1999/xlink" xlink:type="simple"><person-group><name name-style="western"><surname>Fraser-Jenkins</surname><given-names>CR</given-names></name><name name-style="western"><surname>Gandhi</surname><given-names>KN</given-names></name><name name-style="western"><surname>Kholia</surname><given-names>BS</given-names></name><name name-style="western"><surname>Benniamin</surname><given-names>A</given-names></name></person-group> (<year>2017</year>) An annotated checklist of Indian Pteridophytes, Part – I (<tp:taxon-name><tp:taxon-name-part taxon-name-part-type="family">Lycopodiaceae</tp:taxon-name-part></tp:taxon-name> to Thelypteridace). Bishen Singh Mahendra Pal Singh Dehra Dun, 562 pp.</mixed-citation></ref></ref-list></tp:taxon-treatment>
