# Supplementary material for: A taxonomic revision of the genus Selaginella (Selaginellaceae) from Nepal
Source: PhytoKeys. 2019 Oct 7;133:1–76. doi: 10.3897/phytokeys.133.37773 (PMC6791900; doi:10.3897/phytokeys.133.37773)
Supplement: XML Treatment for Selaginella aitchisonii [file phytokeys.133.37773-treatment5.xml]

<!DOCTYPE tp:taxon-treatment
  PUBLIC "-//TaxonX//DTD Taxonomic Treatment Publishing DTD v0 20100105//EN" "tax-treatment-NSO.dtd">
<tp:taxon-treatment xmlns:tp="http://www.plazi.org/taxpub"><tp:treatment-meta><kwd-group><label>Taxon classification</label><kwd><named-content xmlns:xlink="http://www.w3.org/1999/xlink" content-type="kingdom">Plantae</named-content></kwd><kwd><named-content xmlns:xlink="http://www.w3.org/1999/xlink" content-type="order">Selaginellales</named-content></kwd><kwd><named-content xmlns:xlink="http://www.w3.org/1999/xlink" content-type="family">Selaginellaceae</named-content></kwd></kwd-group><mixed-citation publication-type="journal"><person-group><name><surname>Shalimov</surname><given-names>Aleksandr Petrovich</given-names></name><name><surname>Wu</surname><given-names>Yu-Dong</given-names></name><name><surname>Zhang</surname><given-names>Xian-Chun</given-names></name></person-group><article-title>A taxonomic revision of the genus <italic><tp:taxon-name><tp:taxon-name-part taxon-name-part-type="genus" reg="Selaginella">Selaginella</tp:taxon-name-part></tp:taxon-name></italic> (<tp:taxon-name><tp:taxon-name-part taxon-name-part-type="family">Selaginellaceae</tp:taxon-name-part></tp:taxon-name>) from Nepal</article-title><source>PhytoKeys</source><day>07</day><month>10</month><year>2019</year><volume>133</volume><fpage>1</fpage><lpage>76</lpage><pub-id pub-id-type="doi">10.3897/phytokeys.133.37773</pub-id></mixed-citation></tp:treatment-meta><tp:nomenclature><tp:taxon-name><object-id xmlns:xlink="http://www.w3.org/1999/xlink" content-type="arpha" xlink:type="simple">A2E72B26-C125-58B7-B2D4-73386870EC9B</object-id>
            <tp:taxon-name-part taxon-name-part-type="genus" reg="Selaginella">Selaginella</tp:taxon-name-part>
            <tp:taxon-name-part taxon-name-part-type="species" reg="aitchisonii">aitchisonii</tp:taxon-name-part>
          </tp:taxon-name><tp:taxon-authority>Hieron.</tp:taxon-authority><tp:nomenclature-citation-list><tp:nomenclature-citation><tp:taxon-name>
                <tp:taxon-name-part taxon-name-part-type="genus" reg="Selaginella">Selaginella</tp:taxon-name-part> <tp:taxon-name-part taxon-name-part-type="species" reg="aitchisonii">aitchisonii</tp:taxon-name-part></tp:taxon-name><comment>Hieron., Nat. Pflanzenfam. 1(4): 674. 1902; <xref ref-type="bibr" rid="B4">Dixit 1992</xref>; <xref ref-type="bibr" rid="B27">Thapa 2002</xref>; <xref ref-type="bibr" rid="B7">Fraser-Jenkins et al. 2015</xref>; <xref ref-type="bibr" rid="B8">Fraser-Jenkins et al. 2017</xref>.</comment></tp:nomenclature-citation><tp:nomenclature-citation><tp:taxon-name>
                <tp:taxon-name-part taxon-name-part-type="genus" reg="Selaginella"/>
                <tp:taxon-name-part taxon-name-part-type="species" reg="sanguinolenta"/>
                <tp:taxon-name-part taxon-name-part-type="form" reg="aitchisonii"/>
              </tp:taxon-name><comment>≡ <tp:taxon-name><tp:taxon-name-part taxon-name-part-type="genus" reg="Selaginella">Selaginella</tp:taxon-name-part> <tp:taxon-name-part taxon-name-part-type="species" reg="sanguinolenta">sanguinolenta</tp:taxon-name-part> <tp:taxon-name-part taxon-name-part-type="infraspecific-rank">f.</tp:taxon-name-part> <tp:taxon-name-part taxon-name-part-type="form" reg="aitchisonii">aitchisonii</tp:taxon-name-part></tp:taxon-name> (Hieron.) Alston, Proc. Nat. Inst. Sci. India 11(3): 215. 1945. <bold>Type.</bold> PAKISTAN. Kurram Valley, Shend Toi, <italic>J.E.T. Aitchison 369</italic> (syntype: B [20 0121871]; K, CAL); KYRGYZSTAN. Turkestan, Akburtaseh, <italic>A. Regel 1878</italic> (syntype: B [20 0121870]); KYRGYZSTAN. Turkestan, Musart-Thal., <italic>A. Regel 1877</italic> (syntype: B [20 0121869]). </comment></tp:nomenclature-citation></tp:nomenclature-citation-list></tp:nomenclature><tp:treatment-sec sec-type="description" id="SECID0ECYAG"><title>Description.</title><p>Stems 10–25 cm, erect, slender. Rhizophores restricted to the basal part of stems, located on ventral side. Main stems branches from near bases, lateral branches dichotomously compound. Main stems terete, reddish, in basal part main stem 1.0–1.1 mm in diam. Axillary leaves symmetrical, ovate-oblong, carinate, at base obtuse, margin hyaline, at base denticulate, in middle and upper part entire, apex acuminate. Leaves isomorphic, slightly asymmetrical, ovate-lanceolate, uniauriculate at base, obtuse, peltate, margin hyaline, denticulate at base, entire in middle and upper part, apex mucronate to acuminate. Strobili solitary, terminal, compact, tetrahedral, 6.0–10.0 × 1.0–2.0 mm, slightly wider branches. Sporophylls monomorphic, ovate, truncate at base, strongly keeled, apex mucronate to acute. Megaspores yellow, irregular verrucate. Microspores deep yellow, surface rugulose-tuberculate, with perispore on surface.</p></tp:treatment-sec><tp:treatment-sec sec-type="ecology" id="SECID0EHYAG"><title>Ecology.</title><p>On mossy rocks. Alt. 2200–3400 m.</p></tp:treatment-sec><tp:treatment-sec sec-type="distribution" id="SECID0EMYAG"><title>Distribution in Nepal.</title><p>W.</p><p>Nepalese threatened status: VU, globally threatened (<xref ref-type="bibr" rid="B7">Fraser-Jenkins et al. 2015</xref>).</p></tp:treatment-sec><tp:treatment-sec sec-type="distribution" id="SECID0EXYAG"><title>General distribution.</title><p>AFGHANISTAN, INDIA (Jammu and Kashmir), KYRGYZSTAN, PAKISTAN.</p></tp:treatment-sec><tp:treatment-sec sec-type="Chromosome number" id="SECID0E3YAG"><title>Chromosome number.</title><p>not available data.</p><p>Selected specimens examined:</p><p><bold>W Nepal</bold>: <bold>HUMLA</bold>: “Phal Ko Odar to Pipling, on mossy stone. 2600 m, 6 Jun 1980, <italic>P.R. Shakya &amp; B. Roy 5514</italic>” (KATH).</p></tp:treatment-sec><tp:treatment-sec sec-type="notes" id="SECID0EKZAG"><title>Note.</title><p><italic><tp:taxon-name><tp:taxon-name-part taxon-name-part-type="genus" reg="Selaginella">Selaginella</tp:taxon-name-part> <tp:taxon-name-part taxon-name-part-type="species" reg="aitchisonii">aitchisonii</tp:taxon-name-part></tp:taxon-name></italic> is morphologically closely related to the widespread <italic><tp:taxon-name><tp:taxon-name-part taxon-name-part-type="genus" reg="Selaginella">S.</tp:taxon-name-part> <tp:taxon-name-part taxon-name-part-type="species" reg="sanguinolenta">sanguinolenta</tp:taxon-name-part></tp:taxon-name></italic>, a species complex consists of several morphological variable forms which might be recognised as distinct species pending our molecular phylogentic analysis (data not published).</p></tp:treatment-sec><ref-list><ref id="B4"><mixed-citation xmlns:xlink="http://www.w3.org/1999/xlink" xlink:type="simple"><person-group><name name-style="western"><surname>Dixit</surname><given-names>RD</given-names></name></person-group> (<year>1992</year>) <source><tp:taxon-name><tp:taxon-name-part taxon-name-part-type="family">Selaginellaceae</tp:taxon-name-part></tp:taxon-name> of India.</source><publisher-name>Dehra Dun</publisher-name>, <publisher-loc>Bishen Singh Mahendra Pal Singh</publisher-loc>, <size units="page">196 pp</size>.</mixed-citation></ref><ref id="B27"><mixed-citation xmlns:xlink="http://www.w3.org/1999/xlink" xlink:type="simple"><person-group><name name-style="western"><surname>Thapa</surname><given-names>N</given-names></name></person-group> (<year>2002</year>) <article-title>Pteridophytes of Nepal. Bull.</article-title><source>Department Plant Resources</source><volume>19</volume>: <fpage>1</fpage>–<lpage>175</lpage>.</mixed-citation></ref><ref id="B7"><mixed-citation xmlns:xlink="http://www.w3.org/1999/xlink" xlink:type="simple"><person-group><name name-style="western"><surname>Fraser-Jenkins</surname><given-names>CR</given-names></name><name name-style="western"><surname>Kandel</surname><given-names>DR</given-names></name><name name-style="western"><surname>Pariyar</surname><given-names>S</given-names></name></person-group> (<year>2015</year>) <source>Ferns and fern-allies of Nepal. Vol. 1.</source><publisher-name>National Herbarium and Plant Laboratories</publisher-name>, <publisher-loc>Department of Plant Resources, Ministry of Forests and Soil Conservation, Kathmandu</publisher-loc>, <size units="page">508 pp</size>.</mixed-citation></ref><ref id="B8"><mixed-citation xmlns:xlink="http://www.w3.org/1999/xlink" xlink:type="simple"><person-group><name name-style="western"><surname>Fraser-Jenkins</surname><given-names>CR</given-names></name><name name-style="western"><surname>Gandhi</surname><given-names>KN</given-names></name><name name-style="western"><surname>Kholia</surname><given-names>BS</given-names></name><name name-style="western"><surname>Benniamin</surname><given-names>A</given-names></name></person-group> (<year>2017</year>) An annotated checklist of Indian Pteridophytes, Part – I (<tp:taxon-name><tp:taxon-name-part taxon-name-part-type="family">Lycopodiaceae</tp:taxon-name-part></tp:taxon-name> to Thelypteridace). Bishen Singh Mahendra Pal Singh Dehra Dun, 562 pp.</mixed-citation></ref></ref-list></tp:taxon-treatment>
