# Supplementary material for: A taxonomic revision of the genus Selaginella (Selaginellaceae) from Nepal
Source: PhytoKeys. 2019 Oct 7;133:1–76. doi: 10.3897/phytokeys.133.37773 (PMC6791900; doi:10.3897/phytokeys.133.37773)
Supplement: XML Treatment for Selaginella fulcrata [file phytokeys.133.37773-treatment6.xml]

<!DOCTYPE tp:taxon-treatment
  PUBLIC "-//TaxonX//DTD Taxonomic Treatment Publishing DTD v0 20100105//EN" "tax-treatment-NSO.dtd">
<tp:taxon-treatment xmlns:tp="http://www.plazi.org/taxpub"><tp:treatment-meta><kwd-group><label>Taxon classification</label><kwd><named-content xmlns:xlink="http://www.w3.org/1999/xlink" content-type="kingdom">Plantae</named-content></kwd><kwd><named-content xmlns:xlink="http://www.w3.org/1999/xlink" content-type="order">Selaginellales</named-content></kwd><kwd><named-content xmlns:xlink="http://www.w3.org/1999/xlink" content-type="family">Selaginellaceae</named-content></kwd></kwd-group><mixed-citation publication-type="journal"><person-group><name><surname>Shalimov</surname><given-names>Aleksandr Petrovich</given-names></name><name><surname>Wu</surname><given-names>Yu-Dong</given-names></name><name><surname>Zhang</surname><given-names>Xian-Chun</given-names></name></person-group><article-title>A taxonomic revision of the genus <italic><tp:taxon-name><tp:taxon-name-part taxon-name-part-type="genus" reg="Selaginella">Selaginella</tp:taxon-name-part></tp:taxon-name></italic> (<tp:taxon-name><tp:taxon-name-part taxon-name-part-type="family">Selaginellaceae</tp:taxon-name-part></tp:taxon-name>) from Nepal</article-title><source>PhytoKeys</source><day>07</day><month>10</month><year>2019</year><volume>133</volume><fpage>1</fpage><lpage>76</lpage><pub-id pub-id-type="doi">10.3897/phytokeys.133.37773</pub-id></mixed-citation></tp:treatment-meta><tp:nomenclature><tp:taxon-name><object-id xmlns:xlink="http://www.w3.org/1999/xlink" content-type="arpha" xlink:type="simple">DE3E660A-E6D5-52E2-B606-1E8C67DB12FC</object-id>
            <tp:taxon-name-part taxon-name-part-type="genus" reg="Selaginella">Selaginella</tp:taxon-name-part>
            <tp:taxon-name-part taxon-name-part-type="species" reg="fulcrata">fulcrata</tp:taxon-name-part>
          </tp:taxon-name><tp:taxon-authority>(Buch.-Ham. ex D. Don) Spring</tp:taxon-authority><xref ref-type="fig" rid="F2">Figs 2</xref><xref ref-type="fig" rid="F9">(2A–C), 9C</xref><xref ref-type="fig" rid="F16">, 16</xref><tp:nomenclature-citation-list><tp:nomenclature-citation><tp:taxon-name>
                <tp:taxon-name-part taxon-name-part-type="genus" reg="Selaginella">Selaginella</tp:taxon-name-part> <tp:taxon-name-part taxon-name-part-type="species" reg="fulcrata">fulcrata</tp:taxon-name-part></tp:taxon-name><comment>(Buch.-Ham. ex D. Don) Spring, Bull. Acad. Brux. 10: 231, no.138. 1843; <xref ref-type="bibr" rid="B13">Iwatsuki 1988</xref>; <xref ref-type="bibr" rid="B4">Dixit 1992</xref>; <xref ref-type="bibr" rid="B27">Thapa 2002</xref>; <xref ref-type="bibr" rid="B7">Fraser-Jenkins et al. 2015</xref>; <xref ref-type="bibr" rid="B8">Fraser-Jenkins et al. 2017</xref>.</comment></tp:nomenclature-citation><tp:nomenclature-citation><tp:taxon-name>
                <tp:taxon-name-part taxon-name-part-type="genus" reg="Lycopodium"/>
                <tp:taxon-name-part taxon-name-part-type="species" reg="fulcratum"/>
              </tp:taxon-name><comment>≡ <tp:taxon-name><tp:taxon-name-part taxon-name-part-type="genus" reg="Lycopodium">Lycopodium</tp:taxon-name-part> <tp:taxon-name-part taxon-name-part-type="species" reg="fulcratum">fulcratum</tp:taxon-name-part></tp:taxon-name> Buch.-Ham. ex D. Don, Prodr. Fl. Nepal. 17. 1824. </comment></tp:nomenclature-citation><tp:nomenclature-citation><tp:taxon-name>
                <tp:taxon-name-part taxon-name-part-type="genus" reg="Lycopodioides"/>
                <tp:taxon-name-part taxon-name-part-type="species" reg="fulcrata"/>
              </tp:taxon-name><comment>≡ <tp:taxon-name><tp:taxon-name-part taxon-name-part-type="genus" reg="Lycopodioides">Lycopodioides</tp:taxon-name-part> <tp:taxon-name-part taxon-name-part-type="species" reg="fulcrata">fulcrata</tp:taxon-name-part></tp:taxon-name> (Buch.-Ham. ex D. Don) Kuntze, Revis. Gen. Pl. 1: 826. 1891. <bold>Type.</bold> (lectotype, designated by <xref ref-type="bibr" rid="B7">Fraser-Jenkins et al. 2015</xref>) NEPAL. <tp:taxon-name><tp:taxon-name-part taxon-name-part-type="genus" reg="Lycopodium">Lycopodium</tp:taxon-name-part> <tp:taxon-name-part taxon-name-part-type="species" reg="fulcratum">fulcratum</tp:taxon-name-part></tp:taxon-name> Ham. ex D. Don, Prod Fl. Nep. p. 17. Napaul. <italic>Dr. Buchanan</italic> (BM, top of sheet). </comment></tp:nomenclature-citation></tp:nomenclature-citation-list></tp:nomenclature><tp:treatment-sec sec-type="description" id="SECID0E15AG"><title>Description.</title><p>Stems glabrous, 50–110 cm, erect. Main stems simple at base, branched from middle part of stem, unequally angular, drying stramineous-brown, 1.3–3.0 mm in diam. in lower part, primary branched copiously pinnate, elongate-deltoid. Axillary leaves ovate-elliptic, 1.2–1.5 × 0.5–0.7 mm, base obtuse, margin ciliate up to middle, rest entire. Ventral leaves ovate-oblong, 1.4–2 × 0.5–0.7 mm, base obtuse, acroscopic base ciliate, rest entire and revolute, basiscopic base with few cilia, apex acute. Dorsal leaves decurrent, 0.8–1.3 × 0.3–0.6 mm, unequally attenuate, subfalcate, subacute, only older leaves ciliate at base, rest entire and younger ones entire throughout. Strobili solitary, terminal, compact, 8–12 × 1–2 mm. Sporophylls monomorphic, ovate, cordate at base, margin denticulate or entie, apex abruptly acute. Megaspores reddish-brown, surface papillate; microspore reddish-brown, surface papillate.</p></tp:treatment-sec><tp:treatment-sec sec-type="ecology" id="SECID0E65AG"><title>Ecology.</title><p>On damp sheltered earth banks at lower elevation. Alt. 200–1200 m.</p></tp:treatment-sec><tp:treatment-sec sec-type="distribution" id="SECID0EE6AG"><title>Distribution in Nepal.</title><p>W, C, E.</p><p>Nepalese threatened status: LC (<xref ref-type="bibr" rid="B7">Fraser-Jenkins et al. 2015</xref>).</p></tp:treatment-sec><tp:treatment-sec sec-type="distribution" id="SECID0EP6AG"><title>General distribution.</title><p>INDIA (Bihar).</p></tp:treatment-sec><tp:treatment-sec sec-type="Chromosome number" id="SECID0EU6AG"><title>Chromosome number.</title><p>not available data.</p><p>Selected specimens examined:</p><p>“Nepal n. 1397, Herb. Geheed, Oktbr. 1909” (B); “Nepalia, <italic>Wallich</italic> s.n.”(K); “Mountain Nepalia, <italic>E.J.C</italic>. n. <italic>125</italic>” (E, photo); “Nepalia s.n.” (E00670612, photo); “Nepalia, 1823, <italic>Wallich 125</italic>” (K, photo); “Nepalia, 1829, <italic>Wallich 125</italic>” (K, photo); “Belsot a Sogaret, 130 m, 9 Nov 1954, <italic>A. Zimmermann 2153</italic>” (KYO, photo).</p><p><bold>W Nepal: DANG</bold>: “Budamar, on moist and chedy place, alt. 310 m. 29 Sep 1982, <italic>N.P. Manandhar 8577</italic>” (KATH); “Kwera Panii, Dang, on shady and rocky places, alt. 600 m, 10 Mar 1976, <italic>N.P. Manandhar</italic>, <italic>P.M. Regmi 204</italic>” (KATH); “Between Kurpani and Ghorai, growing on damp shelered earth banks, alt. 4000 ft, 4 Sep 1952, <italic>O. Polunin</italic>, <italic>W.R. Sykes &amp; L.H.J. Williams 1332</italic>” (US, photo; KYO, photo; E00670606).</p><p><bold>SURKHET</bold>: “Near Kuepani, Siwalik Hills, growing on shady banks, alt. 1000 ft, 27 Oct 1952, <italic>O. Polunin</italic>, <italic>W.R. Sykes &amp; L.H.J. Williams 5920</italic>” (KYO, photo; US).</p><p><bold>C Nepal: GULMI</bold>: “Gundi Khola, Kali Gandaki River, alt. 2500 ft, 13 Oct 1954. <italic>Stainton</italic>, <italic>Sykes</italic>, <italic>L.H.J. Williams 8929</italic>” (E, photo).</p><p><bold>SYANGJA</bold>: “Roadbank at Galyang village, S of Waling, N of Tansen, on road between Pokhara and Butwal. 25 Sep 1997. <italic>C.R. Fraser-Jenkins</italic> et al. <italic>25578</italic> (<italic>FN 1556</italic>)” (US, photo).</p><p><bold>PALPA</bold>: “Argali 833275, on moist slope strobilus green, alt. 800 m, 27 Nov 1973, <italic>D.P. Joshi</italic>, <italic>M.M. Amatya 73/105a</italic>” (KATH).</p><p><bold>CHITAWAN</bold>: “Chitawan, Churia hills, Shorea forest undergrowth, 2000 ft., 14 Jun 1975, <italic>Laurie 77</italic>” (K); “North-East face of Narayani Ghat, alt. 213–360 m, 3 Jan 1977, s.n., <italic>500</italic>” (KATH); “Damp, rocky sides of small stream-gulley at Lambola Khola, c. ½ km S of Belbas (Satara Kilo) village, 18 km S. of Mugling on road to Narayanghat, S. W. of Kathmandu, alt. 350 m, 20 Jan 2000, <italic>C.R. Fraser-Jenkins 28396</italic> (<italic>FN 4371</italic>)” (US, photo).</p><p><bold>MAKAWANPUR</bold>: “Forested ridges and cliffs of the Churiya Ghats, N. of Bagmati Bridge (c. 13 km E. of Chandranigarpur on main road), on path to Bagar, W. side of Baginati River, E. of Hetauda, Makawanpur District, Narayani Zone, E.C. Nepal, 21 Oct 1997. <italic>C.R. Fraser-Jenkins</italic> et al. <italic>25724</italic> (<italic>FN 1702</italic>)” (KATH); “Above Liot village, Basmari, c. 5 km. W of Hetauda, off Narayanghat road. Densely Sal-forested and rocky stream-gully on S. slope of first range of foothills beyond and N of the Churiya Ghats, 24 Oct 1997, <italic>C.R. Fraser-Jenkins</italic> et al. <italic>25760</italic> (<italic>FN 1738</italic>)” (BM001022482).</p></tp:treatment-sec><tp:treatment-sec><!--Section generated to contain objects referenced in tp:taxon-treatment.--><fig id="F2" position="float" orientation="portrait"><object-id xmlns:xlink="http://www.w3.org/1999/xlink" content-type="doi" xlink:type="simple">10.3897/phytokeys.133.37773.figure2</object-id><object-id xmlns:xlink="http://www.w3.org/1999/xlink" content-type="arpha" xlink:type="simple">475FE14D-2726-544B-A95A-84A0EA46BD00</object-id><label>Figure 2.</label><caption><p>Morphological diversity of the leaves of Nepalese <italic><tp:taxon-name><tp:taxon-name-part taxon-name-part-type="genus" reg="Sealginella">Sealginella</tp:taxon-name-part></tp:taxon-name></italic> species <bold>1A–C</bold><italic><tp:taxon-name><tp:taxon-name-part taxon-name-part-type="genus" reg="Selaginella">S.</tp:taxon-name-part> <tp:taxon-name-part taxon-name-part-type="species" reg="adunca">adunca</tp:taxon-name-part></tp:taxon-name></italic> (<italic>Strachey</italic> &amp; <italic>Winterbottom 5</italic>, PE) <bold>2A–C</bold><italic><tp:taxon-name><tp:taxon-name-part taxon-name-part-type="genus" reg="Selaginella">S.</tp:taxon-name-part> <tp:taxon-name-part taxon-name-part-type="species" reg="fulcrata">fulcrata</tp:taxon-name-part></tp:taxon-name></italic> (<italic>Nakaike 1923</italic>, PE) <bold>3A–C</bold><italic><tp:taxon-name><tp:taxon-name-part taxon-name-part-type="genus" reg="Selaginella">S.</tp:taxon-name-part> <tp:taxon-name-part taxon-name-part-type="species" reg="involvens">involvens</tp:taxon-name-part></tp:taxon-name></italic> (<italic>Zhang 345</italic>, PE). A – Axillary leaves, B – Dorsal leaves, C – Ventral leaves. Scale bars: 0.2 mm.</p></caption><graphic xmlns:xlink="http://www.w3.org/1999/xlink" xlink:href="phytokeys-133-001-g002.jpg" position="float" orientation="portrait" xlink:type="simple" id="oo_344898.jpg"><uri content-type="original_file" xlink:type="simple">https://binary.pensoft.net/fig/344898</uri></graphic></fig><fig id="F9" position="float" orientation="portrait"><object-id xmlns:xlink="http://www.w3.org/1999/xlink" content-type="doi" xlink:type="simple">10.3897/phytokeys.133.37773.figure9</object-id><object-id xmlns:xlink="http://www.w3.org/1999/xlink" content-type="arpha" xlink:type="simple">3DFF158E-19D9-5A34-A781-8F37196292E6</object-id><label>Figure 9.</label><caption><p>Diversity strobili of Nepalese <italic><tp:taxon-name><tp:taxon-name-part taxon-name-part-type="genus" reg="Selaginella">Selaginella</tp:taxon-name-part></tp:taxon-name></italic> species <bold>A</bold><italic><tp:taxon-name><tp:taxon-name-part taxon-name-part-type="genus" reg="Selaginella">S.</tp:taxon-name-part> <tp:taxon-name-part taxon-name-part-type="species" reg="indica">indica</tp:taxon-name-part></tp:taxon-name></italic> (<italic>Nakaike 1325</italic>, PE) <bold>B</bold><italic><tp:taxon-name><tp:taxon-name-part taxon-name-part-type="genus" reg="Selaginella">S.</tp:taxon-name-part> <tp:taxon-name-part taxon-name-part-type="species" reg="bryopteris">bryopteris</tp:taxon-name-part></tp:taxon-name></italic> (<italic>Tabata</italic> et al. <italic>11989</italic>, PE) <bold>C</bold><italic><tp:taxon-name><tp:taxon-name-part taxon-name-part-type="genus" reg="Selaginella">S.</tp:taxon-name-part> <tp:taxon-name-part taxon-name-part-type="species" reg="fulcrata">fulcrata</tp:taxon-name-part></tp:taxon-name></italic> (<italic>Nakaike 1923</italic>, PE) <bold>D</bold><italic><tp:taxon-name><tp:taxon-name-part taxon-name-part-type="genus" reg="Selaginella">S.</tp:taxon-name-part> <tp:taxon-name-part taxon-name-part-type="species" reg="involvens">involvens</tp:taxon-name-part></tp:taxon-name></italic> (<italic>Zhang 345</italic>, PE) <bold>E</bold><italic><tp:taxon-name><tp:taxon-name-part taxon-name-part-type="genus" reg="Selaginella">S.</tp:taxon-name-part> <tp:taxon-name-part taxon-name-part-type="species" reg="pallida">pallida</tp:taxon-name-part></tp:taxon-name></italic> (<italic>Nakaike 3740</italic>, PE) <bold>F</bold><italic><tp:taxon-name><tp:taxon-name-part taxon-name-part-type="genus" reg="Selaginella">S.</tp:taxon-name-part> <tp:taxon-name-part taxon-name-part-type="species" reg="remotifolia">remotifolia</tp:taxon-name-part></tp:taxon-name></italic> (<italic>Nakaike 3522</italic>, PE) <bold>G</bold><italic><tp:taxon-name><tp:taxon-name-part taxon-name-part-type="genus" reg="Selaginella">S.</tp:taxon-name-part> <tp:taxon-name-part taxon-name-part-type="species" reg="semicordata">semicordata</tp:taxon-name-part></tp:taxon-name></italic> (<italic>Jenkins</italic> s.n., PE) <bold>H</bold><italic><tp:taxon-name><tp:taxon-name-part taxon-name-part-type="genus" reg="Selaginella">S.</tp:taxon-name-part> <tp:taxon-name-part taxon-name-part-type="species" reg="helvetica">helvetica</tp:taxon-name-part></tp:taxon-name></italic> (<italic>Zhang 0638</italic>, PE) <bold>I</bold><italic><tp:taxon-name><tp:taxon-name-part taxon-name-part-type="genus" reg="Selaginella">S.</tp:taxon-name-part> <tp:taxon-name-part taxon-name-part-type="species" reg="pallidissima">pallidissima</tp:taxon-name-part></tp:taxon-name></italic> (<italic>Zhang 2746</italic>, PE). Scale bars: 1 mm (<bold>A–G</bold>), 2 mm (<bold>F, H–I</bold>).</p></caption><graphic xmlns:xlink="http://www.w3.org/1999/xlink" xlink:href="phytokeys-133-001-g009.jpg" position="float" orientation="portrait" xlink:type="simple" id="oo_344905.jpg"><uri content-type="original_file" xlink:type="simple">https://binary.pensoft.net/fig/344905</uri></graphic></fig><fig id="F16" position="float" orientation="portrait"><object-id xmlns:xlink="http://www.w3.org/1999/xlink" content-type="doi" xlink:type="simple">10.3897/phytokeys.133.37773.figure16</object-id><object-id xmlns:xlink="http://www.w3.org/1999/xlink" content-type="arpha" xlink:type="simple">081B817B-C30A-5EF6-B976-7F11B5F8C92A</object-id><label>Figure 16.</label><caption><p><italic><tp:taxon-name><tp:taxon-name-part taxon-name-part-type="genus" reg="Selaginella">Selaginella</tp:taxon-name-part> <tp:taxon-name-part taxon-name-part-type="species" reg="fulcrata">fulcrata</tp:taxon-name-part></tp:taxon-name></italic> (Buch.-Ham. ex D. Don) Spring. <bold>A</bold> Habit, upper surface <bold>B</bold> habit, lower surface <bold>C</bold> strobilus, upper surface <bold>D</bold> fragment of the upper surface of the lateral branches <bold>E</bold> fragment of the lower surface of the lateral branches (<italic>O. Polunin, W.R. Sykes, L.H.J. Williams 1332</italic>, E). Link: (<ext-link xmlns:xlink="http://www.w3.org/1999/xlink" xlink:type="simple" ext-link-type="uri" xlink:href="http://data.rbge.org.uk/herb/E00670606">http://data.rbge.org.uk/herb/E00670606</ext-link>).</p></caption><graphic xmlns:xlink="http://www.w3.org/1999/xlink" xlink:href="phytokeys-133-001-g016.jpg" position="float" orientation="portrait" xlink:type="simple" id="oo_344912.jpg"><uri content-type="original_file" xlink:type="simple">https://binary.pensoft.net/fig/344912</uri></graphic></fig></tp:treatment-sec><ref-list><ref id="B13"><mixed-citation xmlns:xlink="http://www.w3.org/1999/xlink" xlink:type="simple"><person-group><name name-style="western"><surname>Iwatsuki</surname><given-names>K</given-names></name></person-group> (<year>1988</year>) An enumeration of the pteridophytes of Nepal. In: The Himalayan Plants. Vol. 11. Bulletin, University Museum, University of Tokyo (Tokyo Daigaku. Sogo Kenkyu Shiryokan), 231–339.</mixed-citation></ref><ref id="B4"><mixed-citation xmlns:xlink="http://www.w3.org/1999/xlink" xlink:type="simple"><person-group><name name-style="western"><surname>Dixit</surname><given-names>RD</given-names></name></person-group> (<year>1992</year>) <source><tp:taxon-name><tp:taxon-name-part taxon-name-part-type="family">Selaginellaceae</tp:taxon-name-part></tp:taxon-name> of India.</source><publisher-name>Dehra Dun</publisher-name>, <publisher-loc>Bishen Singh Mahendra Pal Singh</publisher-loc>, <size units="page">196 pp</size>.</mixed-citation></ref><ref id="B27"><mixed-citation xmlns:xlink="http://www.w3.org/1999/xlink" xlink:type="simple"><person-group><name name-style="western"><surname>Thapa</surname><given-names>N</given-names></name></person-group> (<year>2002</year>) <article-title>Pteridophytes of Nepal. Bull.</article-title><source>Department Plant Resources</source><volume>19</volume>: <fpage>1</fpage>–<lpage>175</lpage>.</mixed-citation></ref><ref id="B7"><mixed-citation xmlns:xlink="http://www.w3.org/1999/xlink" xlink:type="simple"><person-group><name name-style="western"><surname>Fraser-Jenkins</surname><given-names>CR</given-names></name><name name-style="western"><surname>Kandel</surname><given-names>DR</given-names></name><name name-style="western"><surname>Pariyar</surname><given-names>S</given-names></name></person-group> (<year>2015</year>) <source>Ferns and fern-allies of Nepal. Vol. 1.</source><publisher-name>National Herbarium and Plant Laboratories</publisher-name>, <publisher-loc>Department of Plant Resources, Ministry of Forests and Soil Conservation, Kathmandu</publisher-loc>, <size units="page">508 pp</size>.</mixed-citation></ref><ref id="B8"><mixed-citation xmlns:xlink="http://www.w3.org/1999/xlink" xlink:type="simple"><person-group><name name-style="western"><surname>Fraser-Jenkins</surname><given-names>CR</given-names></name><name name-style="western"><surname>Gandhi</surname><given-names>KN</given-names></name><name name-style="western"><surname>Kholia</surname><given-names>BS</given-names></name><name name-style="western"><surname>Benniamin</surname><given-names>A</given-names></name></person-group> (<year>2017</year>) An annotated checklist of Indian Pteridophytes, Part – I (<tp:taxon-name><tp:taxon-name-part taxon-name-part-type="family">Lycopodiaceae</tp:taxon-name-part></tp:taxon-name> to Thelypteridace). Bishen Singh Mahendra Pal Singh Dehra Dun, 562 pp.</mixed-citation></ref></ref-list></tp:taxon-treatment>
