# Supplementary material for: A taxonomic revision of the genus Selaginella (Selaginellaceae) from Nepal
Source: PhytoKeys. 2019 Oct 7;133:1–76. doi: 10.3897/phytokeys.133.37773 (PMC6791900; doi:10.3897/phytokeys.133.37773)
Supplement: XML Treatment for Selaginella involvens [file phytokeys.133.37773-treatment7.xml]

<!DOCTYPE tp:taxon-treatment
  PUBLIC "-//TaxonX//DTD Taxonomic Treatment Publishing DTD v0 20100105//EN" "tax-treatment-NSO.dtd">
<tp:taxon-treatment xmlns:tp="http://www.plazi.org/taxpub"><tp:treatment-meta><kwd-group><label>Taxon classification</label><kwd><named-content xmlns:xlink="http://www.w3.org/1999/xlink" content-type="kingdom">Plantae</named-content></kwd><kwd><named-content xmlns:xlink="http://www.w3.org/1999/xlink" content-type="order">Selaginellales</named-content></kwd><kwd><named-content xmlns:xlink="http://www.w3.org/1999/xlink" content-type="family">Selaginellaceae</named-content></kwd></kwd-group><mixed-citation publication-type="journal"><person-group><name><surname>Shalimov</surname><given-names>Aleksandr Petrovich</given-names></name><name><surname>Wu</surname><given-names>Yu-Dong</given-names></name><name><surname>Zhang</surname><given-names>Xian-Chun</given-names></name></person-group><article-title>A taxonomic revision of the genus <italic><tp:taxon-name><tp:taxon-name-part taxon-name-part-type="genus" reg="Selaginella">Selaginella</tp:taxon-name-part></tp:taxon-name></italic> (<tp:taxon-name><tp:taxon-name-part taxon-name-part-type="family">Selaginellaceae</tp:taxon-name-part></tp:taxon-name>) from Nepal</article-title><source>PhytoKeys</source><day>07</day><month>10</month><year>2019</year><volume>133</volume><fpage>1</fpage><lpage>76</lpage><pub-id pub-id-type="doi">10.3897/phytokeys.133.37773</pub-id></mixed-citation></tp:treatment-meta><tp:nomenclature><tp:taxon-name><object-id xmlns:xlink="http://www.w3.org/1999/xlink" content-type="arpha" xlink:type="simple">8018A7CD-C4F7-548F-AE65-021EE923CB31</object-id>
            <tp:taxon-name-part taxon-name-part-type="genus" reg="Selaginella">Selaginella</tp:taxon-name-part>
            <tp:taxon-name-part taxon-name-part-type="species" reg="involvens">involvens</tp:taxon-name-part>
          </tp:taxon-name><tp:taxon-authority>(Sw.) Spring</tp:taxon-authority><xref ref-type="fig" rid="F2">Figs 2</xref><xref ref-type="fig" rid="F9">(3A–C), 9D</xref><xref ref-type="fig" rid="F17">, 17</xref><tp:nomenclature-citation-list><tp:nomenclature-citation><tp:taxon-name>
                <tp:taxon-name-part taxon-name-part-type="genus" reg="Selaginella">Selaginella</tp:taxon-name-part> <tp:taxon-name-part taxon-name-part-type="species" reg="involvens">involvens</tp:taxon-name-part></tp:taxon-name><comment>(Sw.) Spring, Bull. Acad. Roy. Sci. Bruxelles 10(1): 136, no. 6. 1843; <xref ref-type="bibr" rid="B12">Iwatsuki 1975</xref>; <xref ref-type="bibr" rid="B13">Iwatsuki 1988</xref>; <xref ref-type="bibr" rid="B4">Dixit 1992</xref>; <xref ref-type="bibr" rid="B27">Thapa 2002</xref>; <xref ref-type="bibr" rid="B33">Zhang 2004</xref>; <xref ref-type="bibr" rid="B35">Zhang et al. 2013</xref>; <xref ref-type="bibr" rid="B7">Fraser-Jenkins et al. 2015</xref>; <xref ref-type="bibr" rid="B8">Fraser-Jenkins et al. 2017</xref>.</comment></tp:nomenclature-citation><tp:nomenclature-citation><tp:taxon-name>
                <tp:taxon-name-part taxon-name-part-type="genus" reg="Lycopodium"/>
                <tp:taxon-name-part taxon-name-part-type="species" reg="involvens"/>
              </tp:taxon-name><comment>≡ <tp:taxon-name><tp:taxon-name-part taxon-name-part-type="genus" reg="Lycopodium">Lycopodium</tp:taxon-name-part> <tp:taxon-name-part taxon-name-part-type="species" reg="involvens">involvens</tp:taxon-name-part></tp:taxon-name> Sw., Syn. Fil. 182. 1806. </comment></tp:nomenclature-citation><tp:nomenclature-citation><tp:taxon-name>
                <tp:taxon-name-part taxon-name-part-type="genus" reg="Lycopodioides"/>
                <tp:taxon-name-part taxon-name-part-type="species" reg="involvens"/>
              </tp:taxon-name><comment>≡ <tp:taxon-name><tp:taxon-name-part taxon-name-part-type="genus" reg="Lycopodioides">Lycopodioides</tp:taxon-name-part> <tp:taxon-name-part taxon-name-part-type="species" reg="involvens">involvens</tp:taxon-name-part></tp:taxon-name> (Sw.) Kuntze, Revis. Gen. Pl. 1: 826. 1891. <bold>Type.</bold> JAPAN. <italic>Thunberg</italic> in Herb. Swartz (holotype: S; isotype: B [20 0147264]). </comment></tp:nomenclature-citation><tp:nomenclature-citation><tp:taxon-name>
                <tp:taxon-name-part taxon-name-part-type="genus" reg="Lycopodium"/>
                <tp:taxon-name-part taxon-name-part-type="species" reg="caulescens"/>
              </tp:taxon-name><comment>= <tp:taxon-name><tp:taxon-name-part taxon-name-part-type="genus" reg="Lycopodium">Lycopodium</tp:taxon-name-part> <tp:taxon-name-part taxon-name-part-type="species" reg="caulescens">caulescens</tp:taxon-name-part></tp:taxon-name> Wall. ex Hook. &amp; Grev., Bot. Misc. 2: 382. 1831. </comment></tp:nomenclature-citation><tp:nomenclature-citation><tp:taxon-name>
                <tp:taxon-name-part taxon-name-part-type="genus" reg="Selaginella"/>
                <tp:taxon-name-part taxon-name-part-type="species" reg="caulescens"/>
              </tp:taxon-name><comment>≡ <tp:taxon-name><tp:taxon-name-part taxon-name-part-type="genus" reg="Selaginella">Selaginella</tp:taxon-name-part> <tp:taxon-name-part taxon-name-part-type="species" reg="caulescens">caulescens</tp:taxon-name-part></tp:taxon-name> (Wall. ex Hook. &amp; Grev.) Spring, Bull. Acad. Roy. Sci. Bruxelles 10(1): 137, no. 12. 1843. <bold>Type.</bold> NEPAL. At the River Rapty, Nepal, <italic>Dr. Wallich 137</italic> (holotype: K [001109362]; isotype BM?). </comment></tp:nomenclature-citation></tp:nomenclature-citation-list></tp:nomenclature><tp:treatment-sec sec-type="description" id="SECID0E3IBG"><title>Description.</title><p>Plants 15–45(–65) cm, with creeping subterranean rhizome and stolons; leaves on rhizome and stolons scale-like, pale yellow. Rhizophores restricted to basal part. Main stems branched from middle upward, pinnately branched, stramineous, unbranched main stem 3–20 cm tall, 1–1.5 mm in diam. in lower part, terete, not sulcate, glabrous; primary leafy branches 7–12 pairs, 2 or 3 times pinnately branched, secondary branches 1 or 2 times pinnately branched. Axillary leaves ovate to triangular, 1.1–1.6 × 0.4–1.1 mm, base exauriculate, margin denticulate in basal to middle part, to upper entire, apex acute. Ventral leaves ovate to triangular, 1.4–2.4 × 0.4–1.4 mm, basiscopic base rounded, margin entire, acroscopic base enlarged, broader, overlapping stem and branches, margin denticulate, falsely two nerved, apex subacute or apiculate. Dorsal leaves ovate-triangular or ovate-elliptic, 0.6–1.2 × 0.2–0.5 mm, slightly carinate, base cuneate, margin denticulate, apex long acuminate to shortly aristate. Strobili solitary, terminal, compact, tetragonal, 5–15 × 1–1.4 mm. Sporophylls monomorphic, ovate-triangular, margin denticulate, apex acuminate. Megaspores whitish or brown, with equatorial flange, surface with spinulose microsculptures; microspores yellowish orange, surface verrucate with blunt spines.</p></tp:treatment-sec><tp:treatment-sec sec-type="ecology" id="SECID0EBJBG"><title>Ecology.</title><p>Epilithic or xerophytic, in damp forests or on moss covered boulders and cliffs, evergreen or seasonally green. Alt. 650–3000 m.</p></tp:treatment-sec><tp:treatment-sec sec-type="distribution" id="SECID0EGJBG"><title>Distribution in Nepal.</title><p>W, C, E.</p><p>Nepalese threatened status: not available data.</p></tp:treatment-sec><tp:treatment-sec sec-type="distribution" id="SECID0EMJBG"><title>General distribution.</title><p>BHUTAN, CHINA (Anhui, Chongqing, Fujian, Gansu, Guangdong, Guangxi, Guizhou, Hainan, Henan, Hubei, Hunan, Jiangxi, Shaanxi, Sichuan, Taiwan, Xizang, Yunnan, Zhejiang), INDIA (N, E, C and S), JAPAN, KOREA, LAOS, MALAYSIA, MYANMAR, PHILIPPINES, SRI LANKA, THAILAND, VIETNAM.</p></tp:treatment-sec><tp:treatment-sec sec-type="Chromosome number" id="SECID0ERJBG"><title>Chromosome number.</title><p>x=9 (<xref ref-type="bibr" rid="B18">Kuriachan 1963</xref>); 2n=18 (<xref ref-type="bibr" rid="B15">Jermy et al. 1967</xref>).</p><p>Selected specimens examined:</p><p><bold>W Nepal: MUGU</bold>: “Mugu Karnali Valley, between Mangri and Lumsa, growing on wet vertical cliff face in shade, alt. 7000 ft, 26 Aug 1952, <italic>O. Polunin</italic>, <italic>W.R. Sykes &amp; L.H. Williams 3045</italic>” (US, photo; KYO, photo).</p><p><bold>HUMLA</bold>: “Between Ripa and Sunakhada, 29 Aug 1983, <italic>H. Tabata</italic> et al. <italic>23939</italic>” (KYO, photo); “Between Surkegad and Ripa, rock cliff facing east, alt. 1700 m, 27 Aug 1983, <italic>H. Tabata</italic> et al. <italic>23757</italic>” (KYO, photo).</p><p><bold>BAJHANG</bold>: “Bajhang, Agara, 11 Sep 2017, <italic>S.R. Zhang 345</italic>” (PE no. 2525761).</p><p><bold>C Nepal: NUWAKOT, RASUWA</bold>: “Between Betrawati, Nuwakot Dist. and Ramche, Rasuwa Distr., on the rock in the open place, alt. 1450 m, 11 Jun 1983, <italic>H. Tabata</italic> et al. <italic>18029</italic>” (KYO, photo); “Bagmati Zone, beyond Dhunche, in gorge of Trisuli River (coming down from Goissaikund), Northeast facing slopes, on mossy rocks in deep shade, alt. 1700 m, 17 Sep 1966, <italic>D.H. Nicolson 2507</italic>” (US).</p><p><bold>RAMECHAP</bold>: “enroute from Those to Shibalaya, Ramechap District. Along the trail, on the rock, Pinus wallichiana zone, alt. 1750–1780 m, 2 Jun 1978, <italic>H. Tabata</italic>, <italic>K.R. Rajbhandari</italic>, <italic>Y. Shimizu 10211</italic>” (PE 00244240); “Jiri (1860m)–Kune (1860m)–Kattike (2000m)–Those (1740m)–Shivalaya (1800m), alt. 1740–2000 m, <named-content xmlns:xlink="http://www.w3.org/1999/xlink" content-type="dwc:verbatimCoordinates" xlink:type="simple"><named-content content-type="geo-json" specific-use="{&#34;type&#34;:&#34;Point&#34;,&#34;coordinates&#34;:[86.233333,27.616667]}" id="NCID0ERLBG" xlink:type="simple">27°37'N, 86°14'E</named-content></named-content> –<named-content xmlns:xlink="http://www.w3.org/1999/xlink" content-type="dwc:verbatimCoordinates" xlink:type="simple"><named-content content-type="geo-json" specific-use="{&#34;type&#34;:&#34;Point&#34;,&#34;coordinates&#34;:[86.283333,27.600000]}" id="NCID0EYLBG" xlink:type="simple">27°36'N, 86°17'E</named-content></named-content>, 16 Aug 1985, <italic>M. Suzuki</italic>, <italic>N. Kurosaki</italic>, <italic>S.K. Wu 8580885</italic>” (TI, photo).</p><p><bold>DOLAKHA</bold>: “Shemma-Yakuwa-Lamobagar, alt. 1100–1500 m, 1 Aug 1977. <italic>H. Ohashi</italic> et al. <italic>771897</italic>” (TI, photo); “Jire-Those, shade place, alt. 6300 ft, 23 Sep 1964. <italic>Banerjee</italic>, <italic>Shrestha</italic>, <italic>Upadhyay 2884</italic>” (US, photo); “Chumro, alt. 2200 m, 26 Sep 1976, <italic>Y. Suehiro 2326</italic>” (KYO, photo); “Près de Gongar, alt. 1280 m, 14 Sep 1956, <italic>A. Zimmermann 1256</italic>” (KYO, photo).</p><p><bold>KASKI</bold>: “Tamage (1730m)–Banjan (2035m), alt. 2100 m, 28°15'22"–13'03"N, 83°49'56"–48'44"E, 9 Aug 1999, <italic>M. Mikage</italic> et al. <italic>9965056</italic>” (TI, photo); “Pokhara to Hyenda, alt. 1000–1100 m, 20 Sep 1976, <italic>Y. Suehiro 84</italic>” (PE); “Pokhara to Hyenda, alt. 1000–1100 m, 20 Sep 1976, <italic>Y. Suehiro 82</italic>” (TI, photo); “l.c. <italic>Y. Suchiro</italic> 83” (KYO, photo).</p><p><bold>E Nepal: TERHATHUM</bold>: “Basantapur-Chitre, on mossy tree trunk in forest, alt. 2300–2400 m, 7 Jun 1972, <italic>H. Kanai</italic> et al. <italic>725490</italic>” (TI, photo; KYO, photo); “Kunja, <named-content xmlns:xlink="http://www.w3.org/1999/xlink" content-type="dwc:verbatimCoordinates" xlink:type="simple"><named-content content-type="geo-json" specific-use="{&#34;type&#34;:&#34;Point&#34;,&#34;coordinates&#34;:[87.866667,27.216667]}" id="NCID0ENNBG" xlink:type="simple">27°13'N, 87°52'E</named-content></named-content>, alt. 2100 m, <italic>J.F. Dobremez</italic> DBR NEP <italic>1315</italic>” (E00754781, E00668259).</p><p><bold>SANKHUWASABHA</bold>: “Seduwa to Kasuwa Khola, prostrate under rock, alt. 3500 ft, 6 May 1965, <italic>Banerjee</italic>, <italic>Upadhyay</italic>, <italic>Baskola 3406</italic>” (US, photo); “Seduwa, in shade under big rock, alt. 5500 ft, 8 Aug 1965, <italic>Banerjee</italic>, <italic>Upadhyay</italic>, <italic>Baskola 3366</italic>” (US, photo); “Senduwa 2100 m – Bhaluhhop 2400 m, 5 Jun 1972, <italic>H. Kanai</italic> et al. <italic>725089</italic>” (KYO, photo).</p><p><bold>TAPLEJUNG</bold>: “Shewaden 2600 m – Mewa Khola 2100 m, on mossy rock in light shade, c. 2200 m, 29 Jun 1972, <italic>H. Kanai</italic> et al. <italic>725353</italic>” (KYO, photo); “Zongi-Iladanda, 12 Nov 1963, <italic>H. Hara</italic> et al.” (TI, photo).</p><p><bold>SOLUKHUMBHU</bold>: “near Namche, in shade andmoist place, alt. 8000 ft, 9 May 1965, <italic>Banerjee</italic> et al. <italic>3415</italic>” (US, photo).</p><p><bold>ILAM</bold>: “Mai Majuwa-Mai Pokhari-Dhara Pani, 4 Dec 1963, <italic>H. Hara</italic> et al.” (TI, photo).</p><fig id="F2" position="float" orientation="portrait"><object-id xmlns:xlink="http://www.w3.org/1999/xlink" content-type="doi" xlink:type="simple">10.3897/phytokeys.133.37773.figure2</object-id><object-id xmlns:xlink="http://www.w3.org/1999/xlink" content-type="arpha" xlink:type="simple">475FE14D-2726-544B-A95A-84A0EA46BD00</object-id><label>Figure 2.</label><caption><p>Morphological diversity of the leaves of Nepalese <italic><tp:taxon-name><tp:taxon-name-part taxon-name-part-type="genus" reg="Sealginella">Sealginella</tp:taxon-name-part></tp:taxon-name></italic> species <bold>1A–C</bold><italic><tp:taxon-name><tp:taxon-name-part taxon-name-part-type="genus" reg="Selaginella">S.</tp:taxon-name-part> <tp:taxon-name-part taxon-name-part-type="species" reg="adunca">adunca</tp:taxon-name-part></tp:taxon-name></italic> (<italic>Strachey</italic> &amp; <italic>Winterbottom 5</italic>, PE) <bold>2A–C</bold><italic><tp:taxon-name><tp:taxon-name-part taxon-name-part-type="genus" reg="Selaginella">S.</tp:taxon-name-part> <tp:taxon-name-part taxon-name-part-type="species" reg="fulcrata">fulcrata</tp:taxon-name-part></tp:taxon-name></italic> (<italic>Nakaike 1923</italic>, PE) <bold>3A–C</bold><italic><tp:taxon-name><tp:taxon-name-part taxon-name-part-type="genus" reg="Selaginella">S.</tp:taxon-name-part> <tp:taxon-name-part taxon-name-part-type="species" reg="involvens">involvens</tp:taxon-name-part></tp:taxon-name></italic> (<italic>Zhang 345</italic>, PE). A – Axillary leaves, B – Dorsal leaves, C – Ventral leaves. Scale bars: 0.2 mm.</p></caption><graphic xmlns:xlink="http://www.w3.org/1999/xlink" xlink:href="phytokeys-133-001-g002.jpg" position="float" orientation="portrait" xlink:type="simple" id="oo_344898.jpg"><uri content-type="original_file" xlink:type="simple">https://binary.pensoft.net/fig/344898</uri></graphic></fig></tp:treatment-sec><tp:treatment-sec><!--Section generated to contain objects referenced in tp:taxon-treatment.--><fig id="F9" position="float" orientation="portrait"><object-id xmlns:xlink="http://www.w3.org/1999/xlink" content-type="doi" xlink:type="simple">10.3897/phytokeys.133.37773.figure9</object-id><object-id xmlns:xlink="http://www.w3.org/1999/xlink" content-type="arpha" xlink:type="simple">3DFF158E-19D9-5A34-A781-8F37196292E6</object-id><label>Figure 9.</label><caption><p>Diversity strobili of Nepalese <italic><tp:taxon-name><tp:taxon-name-part taxon-name-part-type="genus" reg="Selaginella">Selaginella</tp:taxon-name-part></tp:taxon-name></italic> species <bold>A</bold><italic><tp:taxon-name><tp:taxon-name-part taxon-name-part-type="genus" reg="Selaginella">S.</tp:taxon-name-part> <tp:taxon-name-part taxon-name-part-type="species" reg="indica">indica</tp:taxon-name-part></tp:taxon-name></italic> (<italic>Nakaike 1325</italic>, PE) <bold>B</bold><italic><tp:taxon-name><tp:taxon-name-part taxon-name-part-type="genus" reg="Selaginella">S.</tp:taxon-name-part> <tp:taxon-name-part taxon-name-part-type="species" reg="bryopteris">bryopteris</tp:taxon-name-part></tp:taxon-name></italic> (<italic>Tabata</italic> et al. <italic>11989</italic>, PE) <bold>C</bold><italic><tp:taxon-name><tp:taxon-name-part taxon-name-part-type="genus" reg="Selaginella">S.</tp:taxon-name-part> <tp:taxon-name-part taxon-name-part-type="species" reg="fulcrata">fulcrata</tp:taxon-name-part></tp:taxon-name></italic> (<italic>Nakaike 1923</italic>, PE) <bold>D</bold><italic><tp:taxon-name><tp:taxon-name-part taxon-name-part-type="genus" reg="Selaginella">S.</tp:taxon-name-part> <tp:taxon-name-part taxon-name-part-type="species" reg="involvens">involvens</tp:taxon-name-part></tp:taxon-name></italic> (<italic>Zhang 345</italic>, PE) <bold>E</bold><italic><tp:taxon-name><tp:taxon-name-part taxon-name-part-type="genus" reg="Selaginella">S.</tp:taxon-name-part> <tp:taxon-name-part taxon-name-part-type="species" reg="pallida">pallida</tp:taxon-name-part></tp:taxon-name></italic> (<italic>Nakaike 3740</italic>, PE) <bold>F</bold><italic><tp:taxon-name><tp:taxon-name-part taxon-name-part-type="genus" reg="Selaginella">S.</tp:taxon-name-part> <tp:taxon-name-part taxon-name-part-type="species" reg="remotifolia">remotifolia</tp:taxon-name-part></tp:taxon-name></italic> (<italic>Nakaike 3522</italic>, PE) <bold>G</bold><italic><tp:taxon-name><tp:taxon-name-part taxon-name-part-type="genus" reg="Selaginella">S.</tp:taxon-name-part> <tp:taxon-name-part taxon-name-part-type="species" reg="semicordata">semicordata</tp:taxon-name-part></tp:taxon-name></italic> (<italic>Jenkins</italic> s.n., PE) <bold>H</bold><italic><tp:taxon-name><tp:taxon-name-part taxon-name-part-type="genus" reg="Selaginella">S.</tp:taxon-name-part> <tp:taxon-name-part taxon-name-part-type="species" reg="helvetica">helvetica</tp:taxon-name-part></tp:taxon-name></italic> (<italic>Zhang 0638</italic>, PE) <bold>I</bold><italic><tp:taxon-name><tp:taxon-name-part taxon-name-part-type="genus" reg="Selaginella">S.</tp:taxon-name-part> <tp:taxon-name-part taxon-name-part-type="species" reg="pallidissima">pallidissima</tp:taxon-name-part></tp:taxon-name></italic> (<italic>Zhang 2746</italic>, PE). Scale bars: 1 mm (<bold>A–G</bold>), 2 mm (<bold>F, H–I</bold>).</p></caption><graphic xmlns:xlink="http://www.w3.org/1999/xlink" xlink:href="phytokeys-133-001-g009.jpg" position="float" orientation="portrait" xlink:type="simple" id="oo_344905.jpg"><uri content-type="original_file" xlink:type="simple">https://binary.pensoft.net/fig/344905</uri></graphic></fig><fig id="F17" position="float" orientation="portrait"><object-id xmlns:xlink="http://www.w3.org/1999/xlink" content-type="doi" xlink:type="simple">10.3897/phytokeys.133.37773.figure17</object-id><object-id xmlns:xlink="http://www.w3.org/1999/xlink" content-type="arpha" xlink:type="simple">580383F5-0E8F-548A-A292-8B8168E03AFB</object-id><label>Figure 17.</label><caption><p><italic><tp:taxon-name><tp:taxon-name-part taxon-name-part-type="genus" reg="Selaginella">Selaginella</tp:taxon-name-part> <tp:taxon-name-part taxon-name-part-type="species" reg="involvens">involvens</tp:taxon-name-part></tp:taxon-name></italic> (Sw.) Spring. <bold>A</bold> Habit, upper surface of stem <bold>B</bold> habit, lower surface of stem <bold>C</bold> lower surface of the main stem <bold>D</bold> upper surface of the main stem <bold>E</bold> lower surface of the lateral branches <bold>F</bold> upper surface of the lateral branches (<italic>J.F. Dobremez</italic> DBR NEP <italic>1315</italic>, E). Link: (<ext-link xmlns:xlink="http://www.w3.org/1999/xlink" xlink:type="simple" ext-link-type="uri" xlink:href="http://data.rbge.org.uk/herb/E00668259">http://data.rbge.org.uk/herb/E00668259</ext-link>).</p></caption><graphic xmlns:xlink="http://www.w3.org/1999/xlink" xlink:href="phytokeys-133-001-g017.jpg" position="float" orientation="portrait" xlink:type="simple" id="oo_344913.jpg"><uri content-type="original_file" xlink:type="simple">https://binary.pensoft.net/fig/344913</uri></graphic></fig></tp:treatment-sec><ref-list><ref id="B12"><mixed-citation xmlns:xlink="http://www.w3.org/1999/xlink" xlink:type="simple"><person-group><name name-style="western"><surname>Iwatsuki</surname><given-names>K</given-names></name></person-group> (<year>1975</year>) <article-title><tp:taxon-name><tp:taxon-name-part taxon-name-part-type="phylum">Pteridophyta</tp:taxon-name-part></tp:taxon-name>.</article-title> In: <person-group><name name-style="western"><surname>Ohashi</surname><given-names>H</given-names></name></person-group> (<role>Ed.</role>) <issue-title>Flora of Eastern Himalaya.</issue-title><source>Vol. 8. The University Museum, the University of Tokyo, Tokyo</source>, <fpage>166</fpage>–<lpage>205</lpage>.</mixed-citation></ref><ref id="B13"><mixed-citation xmlns:xlink="http://www.w3.org/1999/xlink" xlink:type="simple"><person-group><name name-style="western"><surname>Iwatsuki</surname><given-names>K</given-names></name></person-group> (<year>1988</year>) An enumeration of the pteridophytes of Nepal. In: The Himalayan Plants. Vol. 11. Bulletin, University Museum, University of Tokyo (Tokyo Daigaku. Sogo Kenkyu Shiryokan), 231–339.</mixed-citation></ref><ref id="B4"><mixed-citation xmlns:xlink="http://www.w3.org/1999/xlink" xlink:type="simple"><person-group><name name-style="western"><surname>Dixit</surname><given-names>RD</given-names></name></person-group> (<year>1992</year>) <source><tp:taxon-name><tp:taxon-name-part taxon-name-part-type="family">Selaginellaceae</tp:taxon-name-part></tp:taxon-name> of India.</source><publisher-name>Dehra Dun</publisher-name>, <publisher-loc>Bishen Singh Mahendra Pal Singh</publisher-loc>, <size units="page">196 pp</size>.</mixed-citation></ref><ref id="B27"><mixed-citation xmlns:xlink="http://www.w3.org/1999/xlink" xlink:type="simple"><person-group><name name-style="western"><surname>Thapa</surname><given-names>N</given-names></name></person-group> (<year>2002</year>) <article-title>Pteridophytes of Nepal. Bull.</article-title><source>Department Plant Resources</source><volume>19</volume>: <fpage>1</fpage>–<lpage>175</lpage>.</mixed-citation></ref><ref id="B33"><mixed-citation xmlns:xlink="http://www.w3.org/1999/xlink" xlink:type="simple"><person-group><name name-style="western"><surname>Zhang</surname><given-names>XC</given-names></name></person-group> (<year>2004</year>) <article-title><tp:taxon-name><tp:taxon-name-part taxon-name-part-type="family">Selaginellaceae</tp:taxon-name-part></tp:taxon-name>.</article-title> In: <person-group><name name-style="western"><surname>Zhang</surname><given-names>XC</given-names></name></person-group> (<role>Ed.</role>) <issue-title>Flora Republica Popularis Sinicae.</issue-title><source>Science Press, Beijing, Vol. 6</source>, <fpage>86</fpage>–<lpage>219</lpage>.</mixed-citation></ref><ref id="B35"><mixed-citation xmlns:xlink="http://www.w3.org/1999/xlink" xlink:type="simple"><person-group><name name-style="western"><surname>Zhang</surname><given-names>XC</given-names></name><name name-style="western"><surname>Nooteboom</surname><given-names>HP</given-names></name><name name-style="western"><surname>Kato</surname><given-names>M</given-names></name></person-group> (<year>2013</year>) <article-title><tp:taxon-name><tp:taxon-name-part taxon-name-part-type="family">Selaginellaceae</tp:taxon-name-part></tp:taxon-name>.</article-title> In: <person-group><name name-style="western"><surname>Wu</surname><given-names>ZY</given-names></name><name name-style="western"><surname>Raven</surname><given-names>PH</given-names></name><name name-style="western"><surname>Hong</surname><given-names>DY</given-names></name></person-group> (<role>Eds</role>) <issue-title>Flora of China.</issue-title><source>Science Press, Beijing and Missouri Botanical Garden Press, St. Louis, Vols 2–3</source>, <fpage>37</fpage>–<lpage>66</lpage>.</mixed-citation></ref><ref id="B7"><mixed-citation xmlns:xlink="http://www.w3.org/1999/xlink" xlink:type="simple"><person-group><name name-style="western"><surname>Fraser-Jenkins</surname><given-names>CR</given-names></name><name name-style="western"><surname>Kandel</surname><given-names>DR</given-names></name><name name-style="western"><surname>Pariyar</surname><given-names>S</given-names></name></person-group> (<year>2015</year>) <source>Ferns and fern-allies of Nepal. Vol. 1.</source><publisher-name>National Herbarium and Plant Laboratories</publisher-name>, <publisher-loc>Department of Plant Resources, Ministry of Forests and Soil Conservation, Kathmandu</publisher-loc>, <size units="page">508 pp</size>.</mixed-citation></ref><ref id="B8"><mixed-citation xmlns:xlink="http://www.w3.org/1999/xlink" xlink:type="simple"><person-group><name name-style="western"><surname>Fraser-Jenkins</surname><given-names>CR</given-names></name><name name-style="western"><surname>Gandhi</surname><given-names>KN</given-names></name><name name-style="western"><surname>Kholia</surname><given-names>BS</given-names></name><name name-style="western"><surname>Benniamin</surname><given-names>A</given-names></name></person-group> (<year>2017</year>) An annotated checklist of Indian Pteridophytes, Part – I (<tp:taxon-name><tp:taxon-name-part taxon-name-part-type="family">Lycopodiaceae</tp:taxon-name-part></tp:taxon-name> to Thelypteridace). Bishen Singh Mahendra Pal Singh Dehra Dun, 562 pp.</mixed-citation></ref><ref id="B18"><mixed-citation xmlns:xlink="http://www.w3.org/1999/xlink" xlink:type="simple"><person-group><name name-style="western"><surname>Kuriachan</surname><given-names>PI</given-names></name></person-group> (<year>1963</year>) <article-title>Cytology of the Genus <italic><tp:taxon-name><tp:taxon-name-part taxon-name-part-type="genus">Selaginella</tp:taxon-name-part></tp:taxon-name></italic>.</article-title><source>Cytologia</source><volume>28</volume>(<issue>4</issue>): <fpage>376</fpage>–<lpage>380</lpage>. <ext-link xlink:type="simple" ext-link-type="doi" xlink:href="10.1508/cytologia.28.376">https://doi.org/10.1508/cytologia.28.376</ext-link></mixed-citation></ref><ref id="B15"><mixed-citation xmlns:xlink="http://www.w3.org/1999/xlink" xlink:type="simple"><person-group><name name-style="western"><surname>Jermy</surname><given-names>AC</given-names></name><name name-style="western"><surname>Jones</surname><given-names>K</given-names></name><name name-style="western"><surname>Colden</surname><given-names>C</given-names></name></person-group> (<year>1967</year>) <article-title>Cytomorphological variation in <italic><tp:taxon-name><tp:taxon-name-part taxon-name-part-type="genus">Selaginella</tp:taxon-name-part></tp:taxon-name></italic>. Journal of the Linnean Society.</article-title><source>Botany</source><volume>60</volume>(<issue>382</issue>): <fpage>147</fpage>–<lpage>158</lpage>. <ext-link xlink:type="simple" ext-link-type="doi" xlink:href="10.1111/j.1095-8339.1967.tb00083.x">https://doi.org/10.1111/j.1095-8339.1967.tb00083.x</ext-link></mixed-citation></ref></ref-list></tp:taxon-treatment>
