# Supplementary material for: A taxonomic revision of the genus Selaginella (Selaginellaceae) from Nepal
Source: PhytoKeys. 2019 Oct 7;133:1–76. doi: 10.3897/phytokeys.133.37773 (PMC6791900; doi:10.3897/phytokeys.133.37773)
Supplement: XML Treatment for Selaginella pallida [file phytokeys.133.37773-treatment8.xml]

<!DOCTYPE tp:taxon-treatment
  PUBLIC "-//TaxonX//DTD Taxonomic Treatment Publishing DTD v0 20100105//EN" "tax-treatment-NSO.dtd">
<tp:taxon-treatment xmlns:tp="http://www.plazi.org/taxpub"><tp:treatment-meta><kwd-group><label>Taxon classification</label><kwd><named-content xmlns:xlink="http://www.w3.org/1999/xlink" content-type="kingdom">Plantae</named-content></kwd><kwd><named-content xmlns:xlink="http://www.w3.org/1999/xlink" content-type="order">Selaginellales</named-content></kwd><kwd><named-content xmlns:xlink="http://www.w3.org/1999/xlink" content-type="family">Selaginellaceae</named-content></kwd></kwd-group><mixed-citation publication-type="journal"><person-group><name><surname>Shalimov</surname><given-names>Aleksandr Petrovich</given-names></name><name><surname>Wu</surname><given-names>Yu-Dong</given-names></name><name><surname>Zhang</surname><given-names>Xian-Chun</given-names></name></person-group><article-title>A taxonomic revision of the genus <italic><tp:taxon-name><tp:taxon-name-part taxon-name-part-type="genus" reg="Selaginella">Selaginella</tp:taxon-name-part></tp:taxon-name></italic> (<tp:taxon-name><tp:taxon-name-part taxon-name-part-type="family">Selaginellaceae</tp:taxon-name-part></tp:taxon-name>) from Nepal</article-title><source>PhytoKeys</source><day>07</day><month>10</month><year>2019</year><volume>133</volume><fpage>1</fpage><lpage>76</lpage><pub-id pub-id-type="doi">10.3897/phytokeys.133.37773</pub-id></mixed-citation></tp:treatment-meta><tp:nomenclature><tp:taxon-name><object-id xmlns:xlink="http://www.w3.org/1999/xlink" content-type="arpha" xlink:type="simple">01F469CC-86B4-5B34-9AF2-5A8D72DA1AB5</object-id>
            <tp:taxon-name-part taxon-name-part-type="genus" reg="Selaginella">Selaginella</tp:taxon-name-part>
            <tp:taxon-name-part taxon-name-part-type="species" reg="pallida">pallida</tp:taxon-name-part>
          </tp:taxon-name><tp:taxon-authority>Spring</tp:taxon-authority><xref ref-type="fig" rid="F3">Figs 3</xref><xref ref-type="fig" rid="F9">(1A–C), 9E</xref><xref ref-type="fig" rid="F18">, 18</xref><tp:nomenclature-citation-list><tp:nomenclature-citation><tp:taxon-name>
                <tp:taxon-name-part taxon-name-part-type="genus" reg="Selaginella">Selaginella</tp:taxon-name-part> <tp:taxon-name-part taxon-name-part-type="species" reg="pallida">pallida</tp:taxon-name-part></tp:taxon-name><comment>Spring, Bull. Acad. Roy. Bel. 10: 234. 1843; <xref ref-type="bibr" rid="B13">Iwatsuki 1988</xref>; <xref ref-type="bibr" rid="B27">Thapa 2002</xref>; <xref ref-type="bibr" rid="B7">Fraser-Jenkins et al. 2015</xref>; <xref ref-type="bibr" rid="B8">Fraser-Jenkins et al. 2017</xref>; <xref ref-type="bibr" rid="B34">Zhang 2018</xref>.</comment></tp:nomenclature-citation><tp:nomenclature-citation><tp:taxon-name>
                <tp:taxon-name-part taxon-name-part-type="genus" reg="Lycopodium"/>
                <tp:taxon-name-part taxon-name-part-type="species" reg="pallidum"/>
              </tp:taxon-name><comment>≡ <tp:taxon-name><tp:taxon-name-part taxon-name-part-type="genus" reg="Lycopodium">Lycopodium</tp:taxon-name-part> <tp:taxon-name-part taxon-name-part-type="species" reg="pallidum">pallidum</tp:taxon-name-part></tp:taxon-name> Hook. &amp; Grev., Bot. Misc. 2: 389. 1831, nom. illeg. </comment></tp:nomenclature-citation><tp:nomenclature-citation><tp:taxon-name>
                <tp:taxon-name-part taxon-name-part-type="genus" reg="Selaginella"/>
                <tp:taxon-name-part taxon-name-part-type="species" reg="plumosa"/>
                <tp:taxon-name-part taxon-name-part-type="variety" reg="pallida"/>
              </tp:taxon-name><comment>≡ <tp:taxon-name><tp:taxon-name-part taxon-name-part-type="genus" reg="Selaginella">Selaginella</tp:taxon-name-part> <tp:taxon-name-part taxon-name-part-type="species" reg="plumosa">plumosa</tp:taxon-name-part> <tp:taxon-name-part taxon-name-part-type="infraspecific-rank">var.</tp:taxon-name-part> <tp:taxon-name-part taxon-name-part-type="variety" reg="pallida">pallida</tp:taxon-name-part></tp:taxon-name> (Spring) Baker, J. Bot. 21: 145. 1883. <bold>Type.</bold> (lectotype, designated by <xref ref-type="bibr" rid="B8">Fraser-Jenkins et al. 2017</xref>) NEPAL. Nepal, [The Hon. E. Gardner for] <italic>N. Wallich</italic>, [c. 1817], Herb. Rudge (BM). </comment></tp:nomenclature-citation><tp:nomenclature-citation><tp:taxon-name>
                <tp:taxon-name-part taxon-name-part-type="genus" reg="Lycopodium"/>
                <tp:taxon-name-part taxon-name-part-type="species" reg="pallidum"/>
              </tp:taxon-name><comment>= <tp:taxon-name><tp:taxon-name-part taxon-name-part-type="genus" reg="Lycopodium">Lycopodium</tp:taxon-name-part> <tp:taxon-name-part taxon-name-part-type="species" reg="pallidum">pallidum</tp:taxon-name-part></tp:taxon-name> Beyr. ex Gaudich., Voy. Uranie, Bot. pt. 7: 285. 1828, nom. illeg. </comment></tp:nomenclature-citation><tp:nomenclature-citation><tp:taxon-name>
                <tp:taxon-name-part taxon-name-part-type="genus" reg="Lycopodium"/>
                <tp:taxon-name-part taxon-name-part-type="species" reg="tenellum"/>
              </tp:taxon-name><comment>= <tp:taxon-name><tp:taxon-name-part taxon-name-part-type="genus" reg="Lycopodium">Lycopodium</tp:taxon-name-part> <tp:taxon-name-part taxon-name-part-type="species" reg="tenellum">tenellum</tp:taxon-name-part></tp:taxon-name> D. Don, Prodr. Fl. Nepal.: 18 (1824), non (P. Beauv) Desv. ex Poir. (1814). <bold>Type.</bold> NEPAL. Nepalia, <italic>Wallich</italic> (?). </comment></tp:nomenclature-citation><tp:nomenclature-citation><tp:taxon-name>
                <tp:taxon-name-part taxon-name-part-type="genus" reg="Selaginella"/>
                <tp:taxon-name-part taxon-name-part-type="species" reg="nepalensis"/>
              </tp:taxon-name><comment>= <tp:taxon-name><tp:taxon-name-part taxon-name-part-type="genus" reg="Selaginella">Selaginella</tp:taxon-name-part> <tp:taxon-name-part taxon-name-part-type="species" reg="nepalensis">nepalensis</tp:taxon-name-part></tp:taxon-name> Spring, Bull. Acad. Roy. Sci. Bruxelles 10(1): 234. 1843; <xref ref-type="bibr" rid="B4">Dixit 1992</xref>. <bold>Type.</bold> NEPAL. <italic>Wallich</italic> (?). </comment></tp:nomenclature-citation><tp:nomenclature-citation><tp:taxon-name>
                <tp:taxon-name-part taxon-name-part-type="genus" reg="Selaginella"/>
                <tp:taxon-name-part taxon-name-part-type="species" reg="bomiensis"/>
              </tp:taxon-name><comment>= <tp:taxon-name><tp:taxon-name-part taxon-name-part-type="genus" reg="Selaginella">Selaginella</tp:taxon-name-part> <tp:taxon-name-part taxon-name-part-type="species" reg="bomiensis">bomiensis</tp:taxon-name-part></tp:taxon-name> Ching &amp; S.K. Wu, Fl. Xizang. 1: 25. 1983. <bold>Type.</bold> CHINA. Xizang, Bomi (Tungmai), in rupibus, alt. 2000 m., <italic>Y.T. Chang</italic> et al. <italic>881</italic> (holotype: PE). </comment></tp:nomenclature-citation></tp:nomenclature-citation-list></tp:nomenclature><tp:treatment-sec sec-type="description" id="SECID0EJZBG"><title>Description.</title><p>Stems 30–50 cm, long creeping. Rhizophores at intervals throughout length of main stem, borne on ventral side in axils of branches. Main stems branched throughout, pinnately branched, 1.2–2.0 mm in diam. in lower part. Axillary leaves ovate, 1.2–1.5 × 0.6–0.8 mm, dilated at base, dentate-serrulate, margin entire or upper part subentire, apex acuminate. Ventral leaves ovate, 2.0–2.8 × 1.1–1.3 mm, basiscoic base ovate, margin slightly dentate, aroscopic base dilated at base, margin dentate-serrulate, apex acuminate. Dorsal leaves ovate, 1.6–2.1 × 1.0–1.2 mm, in base cordate, margin serrulate-denticulate, falcate, apex acuminate-aristate. Strobili solitary, terminal, compact, 5–12 × 1–2 mm. Sporophylls monomorphic, ovate, acuminate, margin denticulate, sub-pellucid, apex acuminate. Megaspores light yellow, surface verrucate; microspores red, surface smooth, with echinae.</p></tp:treatment-sec><tp:treatment-sec sec-type="ecology" id="SECID0EOZBG"><title>Ecology.</title><p>Forming dense mats on vertical banks in shade. Alt. 500–2200 m.</p></tp:treatment-sec><tp:treatment-sec sec-type="distribution" id="SECID0ETZBG"><title>Distribution in Nepal.</title><p>C, E.</p><p>Nepalese threatened status: not available data.</p></tp:treatment-sec><tp:treatment-sec sec-type="distribution" id="SECID0EZZBG"><title>General distribution.</title><p>BHUTAN, CHINA (Xizang). INDIA (Himachal Pradesh, Manipur, Meghalaya, Uttarakhand).</p></tp:treatment-sec><tp:treatment-sec sec-type="Chromosome number" id="SECID0E5ZBG"><title>Chromosome number.</title><p>x=10, 2n=c. 20 (<xref ref-type="bibr" rid="B6">Fraser-Jenkins and Matsumoto 2015</xref>).</p><p>Selected specimens examined:</p><p><bold>C Nepal: NUWAKOT</bold>: “Dhunche-Singum Compa, alt. c. 2200–3000 m, 18 Oct 1979, <italic>T. Nakaike 238</italic>” (PE).</p><p><bold>DHADING</bold>: “Rithey Pani (between Mugling and Pokhara), alt. c. 500 m, 27 Sep 1986, <italic>T. Nakaike 1948</italic>” (PE 01622281);</p><p><bold>KASKI</bold>: “Dhampus, Pokhara, alt. 1000–1500 m, 10 Nov 1988, <italic>T. Nakaike 3781</italic>” (PE); Karanha, near Pokhara, alt. c. 900 m, 9 Nov 1988, <italic>T. Nakaike 3740</italic>” (PE); “Pokhara, alt. 900 m, 18 Jun 1967, <italic>H. Kanai</italic> et al. <italic>26128</italic>” (KYO, photo).</p><p><bold>TANAHUN</bold>: “Tanahun District, c. 6 km S of Damauli, E of Pokhara, W of Mugling and Anbu Khaireni, Rocks and forested slope below waterfall, next gorge, c. ½ km above Chowti Bara Temple gorge, 23 Mar 1997, <italic>C.R. Fraser-Jenkins 25327</italic> (<italic>FN 1306</italic>)” (US, photo).</p><p><bold>PALPA</bold>: “Bategora, between Butwal and Pokhara, alt. c. 700 m, 9 Nov 1988, <italic>T. Nakaike 3737</italic>” (PE).</p><p><bold>KATHMANDU</bold>: “Phulchoki, south of Kathmandu, on bank along path in shade, alt. c. 2200 m, alt. 2200–2700 m, 15 Jul 1972, <italic>H. Hara</italic>, <italic>K. Iwatsuki</italic> et al. <italic>725556</italic>” (KYO, photo); “Sundarijal-Mulkharka, alt. c. 1600 m, 4 Nov 1979. <italic>T. Nakaike 418</italic>” (PE); “Gokarna Ban, alt. c. 1370 m, 12 Oct 1979, <italic>T. Nakaike 130</italic>” (PE); “Tare Bhir, alt. c. 1400–1900 m, 4 Oct 1979, <italic>T. Nakaike 59</italic>” (PE); “Jamachowk, alt. c. 1500 m, 1 Oct 1986, <italic>T. Nakaike 2169</italic>” (PE); “Nagarjun, alt. c. 1400 m, 26 Aug 1986, <italic>T. Nakaike 1092</italic>” (PE); “l.c. <italic>T. Nakaike 1124</italic>” (PE); “l.c. <italic>T. Nakaike</italic> 1138” (PE); “Dakshin Kali, alt. c. 1500 m. 13 Sep 1986. <italic>T. Nakaike 1438</italic>” (PE); “Chandragiri, alt. 1600–2000 m, 9 Oct 1986, <italic>T. Nakaike 2491</italic>” (PE); “Gokarna Ban, Kathmandu, alt. c. 1350 m, 29 Oct 1988, <italic>T. Nakaike 3587</italic>” (PE); “first forested damp stream gully above road, 6 km N from Pharping Bazar, N of Bansbari, 1 km S of Chalankhel, NE side of Neipane Dara (hill), on W side of Bagmati River, c. 10 km S of Kathmandu on road to Dakshin Kali temple, 20 Jul 1996, <italic>C.R. Fraser-Jenkins</italic> et al. <italic>24100</italic> (<italic>FN 78</italic>)” (US, photo).</p><p><bold>BHAKTAPUR</bold>: “Changu Narayan, alt. 1400–1500 m, 22 Sep 1986, <italic>T. Nakaike 1801</italic>” (PE); “Sankhu, alt. c. 1400 m, 24 Aug 1986, <italic>T. Nakaike 1061</italic>” (PE 01622270); “Nagarkot, alt. c. 1800 m, 16 Sep 1986, <italic>T. Nakaike 1526</italic>” (PE);</p><p><bold>KAVREPALANCHOK</bold>: “Panauti, alt. c. 1400 m, 4 Oct 1986, <italic>T. Nakaike 2373</italic>” (PE).</p><p><bold>LALITPUR</bold>: “Phulchoki, south of Kathmandu, alt. 2200–2700 m, on bank along path in shade, alt. c. 2200 m, 15 Jul 1972, <italic>H. Hara</italic> et al. <italic>725556</italic>” (TI); “Godawari (1600)–Phulchauki (2500m), alt. 1600–2500 m, 26 Jun 1967, <italic>H. Hara</italic> et al. s.n.” (TI, photo).</p><p><bold>RAMECHAP</bold>: “Between Bhandar and Kenja, alt. 1700–2100 m, 7 Oct 1988, <italic>T. Nakaike 3166</italic>, <italic>3167</italic>” (PE);</p><p><bold>DOLAKHA</bold>: “between Jiri and Sivalaya, alt. 1800–2000 m, 5 Oct 1988, <italic>T. Nakaike 3088</italic>” (PE); “Between Sivalaya and Jiri, Dolakha, alt. 1800–2000 m, 24 Oct 1988, <italic>T. Nakaike 3526</italic>” (PE).</p><p><bold>E Nepal: BHOJPUR</bold>: “en route from Phedi to Sagangma, Along Irkhua khola, subtropical semievergreen forest zone, on the mossy rock, alt. 1160 m, 27 Jun 1978, <italic>H. Tabata</italic> et al. <italic>10989</italic>” (PE); Dingla 1000 m-Doban 800 m, on rather dry bank of part in shade, alt. 800–1000 m, 2 Jul 1972, <italic>H. Kanai</italic> et al. <italic>725457</italic>” (TI, photo; KYO, photo);</p><p><bold>SANKHUWASABHA</bold>: “Tumulingtar-Khandbari, alt. 450–1150 m, 26 Jul 1977, <italic>H. Ohashi</italic> et al. <italic>771532</italic>” (TI, photo).</p><p><bold>PANCHTAR</bold>: “Yatkin-Akasay-Batasay, 30 Nov 1963, <italic>H. Hara</italic> et al.” (TI).</p></tp:treatment-sec><tp:treatment-sec><!--Section generated to contain objects referenced in tp:taxon-treatment.--><fig id="F3" position="float" orientation="portrait"><object-id xmlns:xlink="http://www.w3.org/1999/xlink" content-type="doi" xlink:type="simple">10.3897/phytokeys.133.37773.figure3</object-id><object-id xmlns:xlink="http://www.w3.org/1999/xlink" content-type="arpha" xlink:type="simple">6EAEBA8C-C4D9-5F25-92D9-D9BEDA072213</object-id><label>Figure 3.</label><caption><p>Morphological diversity of the leaves of Nepalese <italic><tp:taxon-name><tp:taxon-name-part taxon-name-part-type="genus" reg="Sealginella">Sealginella</tp:taxon-name-part></tp:taxon-name></italic> species <bold>1A–C</bold><italic><tp:taxon-name><tp:taxon-name-part taxon-name-part-type="genus" reg="Selaginella">S.</tp:taxon-name-part> <tp:taxon-name-part taxon-name-part-type="species" reg="pallida">pallida</tp:taxon-name-part></tp:taxon-name></italic> (<italic>Nakaike 3740</italic>, PE) <bold>2A–C</bold><italic><tp:taxon-name><tp:taxon-name-part taxon-name-part-type="genus" reg="Selaginella">S.</tp:taxon-name-part> <tp:taxon-name-part taxon-name-part-type="species" reg="remotifolia">remotifolia</tp:taxon-name-part></tp:taxon-name></italic> (<italic>Nakaike 3522</italic>, PE) <bold>3A–C</bold><italic><tp:taxon-name><tp:taxon-name-part taxon-name-part-type="genus" reg="Selaginella">S.</tp:taxon-name-part> <tp:taxon-name-part taxon-name-part-type="species" reg="semicordata">semicordata</tp:taxon-name-part></tp:taxon-name></italic> (<italic>Jenkins</italic> s.n., PE). A – Axillary leaves, B – Dorsal leaves, C – Ventral leaves. Scale bars: 0.2 mm.</p></caption><graphic xmlns:xlink="http://www.w3.org/1999/xlink" xlink:href="phytokeys-133-001-g003.jpg" position="float" orientation="portrait" xlink:type="simple" id="oo_344899.jpg"><uri content-type="original_file" xlink:type="simple">https://binary.pensoft.net/fig/344899</uri></graphic></fig><fig id="F9" position="float" orientation="portrait"><object-id xmlns:xlink="http://www.w3.org/1999/xlink" content-type="doi" xlink:type="simple">10.3897/phytokeys.133.37773.figure9</object-id><object-id xmlns:xlink="http://www.w3.org/1999/xlink" content-type="arpha" xlink:type="simple">3DFF158E-19D9-5A34-A781-8F37196292E6</object-id><label>Figure 9.</label><caption><p>Diversity strobili of Nepalese <italic><tp:taxon-name><tp:taxon-name-part taxon-name-part-type="genus" reg="Selaginella">Selaginella</tp:taxon-name-part></tp:taxon-name></italic> species <bold>A</bold><italic><tp:taxon-name><tp:taxon-name-part taxon-name-part-type="genus" reg="Selaginella">S.</tp:taxon-name-part> <tp:taxon-name-part taxon-name-part-type="species" reg="indica">indica</tp:taxon-name-part></tp:taxon-name></italic> (<italic>Nakaike 1325</italic>, PE) <bold>B</bold><italic><tp:taxon-name><tp:taxon-name-part taxon-name-part-type="genus" reg="Selaginella">S.</tp:taxon-name-part> <tp:taxon-name-part taxon-name-part-type="species" reg="bryopteris">bryopteris</tp:taxon-name-part></tp:taxon-name></italic> (<italic>Tabata</italic> et al. <italic>11989</italic>, PE) <bold>C</bold><italic><tp:taxon-name><tp:taxon-name-part taxon-name-part-type="genus" reg="Selaginella">S.</tp:taxon-name-part> <tp:taxon-name-part taxon-name-part-type="species" reg="fulcrata">fulcrata</tp:taxon-name-part></tp:taxon-name></italic> (<italic>Nakaike 1923</italic>, PE) <bold>D</bold><italic><tp:taxon-name><tp:taxon-name-part taxon-name-part-type="genus" reg="Selaginella">S.</tp:taxon-name-part> <tp:taxon-name-part taxon-name-part-type="species" reg="involvens">involvens</tp:taxon-name-part></tp:taxon-name></italic> (<italic>Zhang 345</italic>, PE) <bold>E</bold><italic><tp:taxon-name><tp:taxon-name-part taxon-name-part-type="genus" reg="Selaginella">S.</tp:taxon-name-part> <tp:taxon-name-part taxon-name-part-type="species" reg="pallida">pallida</tp:taxon-name-part></tp:taxon-name></italic> (<italic>Nakaike 3740</italic>, PE) <bold>F</bold><italic><tp:taxon-name><tp:taxon-name-part taxon-name-part-type="genus" reg="Selaginella">S.</tp:taxon-name-part> <tp:taxon-name-part taxon-name-part-type="species" reg="remotifolia">remotifolia</tp:taxon-name-part></tp:taxon-name></italic> (<italic>Nakaike 3522</italic>, PE) <bold>G</bold><italic><tp:taxon-name><tp:taxon-name-part taxon-name-part-type="genus" reg="Selaginella">S.</tp:taxon-name-part> <tp:taxon-name-part taxon-name-part-type="species" reg="semicordata">semicordata</tp:taxon-name-part></tp:taxon-name></italic> (<italic>Jenkins</italic> s.n., PE) <bold>H</bold><italic><tp:taxon-name><tp:taxon-name-part taxon-name-part-type="genus" reg="Selaginella">S.</tp:taxon-name-part> <tp:taxon-name-part taxon-name-part-type="species" reg="helvetica">helvetica</tp:taxon-name-part></tp:taxon-name></italic> (<italic>Zhang 0638</italic>, PE) <bold>I</bold><italic><tp:taxon-name><tp:taxon-name-part taxon-name-part-type="genus" reg="Selaginella">S.</tp:taxon-name-part> <tp:taxon-name-part taxon-name-part-type="species" reg="pallidissima">pallidissima</tp:taxon-name-part></tp:taxon-name></italic> (<italic>Zhang 2746</italic>, PE). Scale bars: 1 mm (<bold>A–G</bold>), 2 mm (<bold>F, H–I</bold>).</p></caption><graphic xmlns:xlink="http://www.w3.org/1999/xlink" xlink:href="phytokeys-133-001-g009.jpg" position="float" orientation="portrait" xlink:type="simple" id="oo_344905.jpg"><uri content-type="original_file" xlink:type="simple">https://binary.pensoft.net/fig/344905</uri></graphic></fig><fig id="F18" position="float" orientation="portrait"><object-id xmlns:xlink="http://www.w3.org/1999/xlink" content-type="doi" xlink:type="simple">10.3897/phytokeys.133.37773.figure18</object-id><object-id xmlns:xlink="http://www.w3.org/1999/xlink" content-type="arpha" xlink:type="simple">72599E7F-D41C-5DF6-ADAB-31ADA44F1127</object-id><label>Figure 18.</label><caption><p><italic><tp:taxon-name><tp:taxon-name-part taxon-name-part-type="genus" reg="Selaginella">Selaginella</tp:taxon-name-part> <tp:taxon-name-part taxon-name-part-type="species" reg="pallida">pallida</tp:taxon-name-part></tp:taxon-name></italic> Spring. <bold>A</bold> (<bold>A1</bold>) Habit, lower surface <bold>B</bold> habit, upper surface <bold>C</bold> strobilus, lower surface <bold>D</bold> fragment of the upper surface of the lateral branches <bold>E</bold> fragment of the lower surface of the lateral branches (<italic>T. Nakaike 1438</italic>, PE).</p></caption><graphic xmlns:xlink="http://www.w3.org/1999/xlink" xlink:href="phytokeys-133-001-g018.jpg" position="float" orientation="portrait" xlink:type="simple" id="oo_344914.jpg"><uri content-type="original_file" xlink:type="simple">https://binary.pensoft.net/fig/344914</uri></graphic></fig></tp:treatment-sec><ref-list><ref id="B13"><mixed-citation xmlns:xlink="http://www.w3.org/1999/xlink" xlink:type="simple"><person-group><name name-style="western"><surname>Iwatsuki</surname><given-names>K</given-names></name></person-group> (<year>1988</year>) An enumeration of the pteridophytes of Nepal. In: The Himalayan Plants. Vol. 11. Bulletin, University Museum, University of Tokyo (Tokyo Daigaku. Sogo Kenkyu Shiryokan), 231–339.</mixed-citation></ref><ref id="B27"><mixed-citation xmlns:xlink="http://www.w3.org/1999/xlink" xlink:type="simple"><person-group><name name-style="western"><surname>Thapa</surname><given-names>N</given-names></name></person-group> (<year>2002</year>) <article-title>Pteridophytes of Nepal. Bull.</article-title><source>Department Plant Resources</source><volume>19</volume>: <fpage>1</fpage>–<lpage>175</lpage>.</mixed-citation></ref><ref id="B7"><mixed-citation xmlns:xlink="http://www.w3.org/1999/xlink" xlink:type="simple"><person-group><name name-style="western"><surname>Fraser-Jenkins</surname><given-names>CR</given-names></name><name name-style="western"><surname>Kandel</surname><given-names>DR</given-names></name><name name-style="western"><surname>Pariyar</surname><given-names>S</given-names></name></person-group> (<year>2015</year>) <source>Ferns and fern-allies of Nepal. Vol. 1.</source><publisher-name>National Herbarium and Plant Laboratories</publisher-name>, <publisher-loc>Department of Plant Resources, Ministry of Forests and Soil Conservation, Kathmandu</publisher-loc>, <size units="page">508 pp</size>.</mixed-citation></ref><ref id="B8"><mixed-citation xmlns:xlink="http://www.w3.org/1999/xlink" xlink:type="simple"><person-group><name name-style="western"><surname>Fraser-Jenkins</surname><given-names>CR</given-names></name><name name-style="western"><surname>Gandhi</surname><given-names>KN</given-names></name><name name-style="western"><surname>Kholia</surname><given-names>BS</given-names></name><name name-style="western"><surname>Benniamin</surname><given-names>A</given-names></name></person-group> (<year>2017</year>) An annotated checklist of Indian Pteridophytes, Part – I (<tp:taxon-name><tp:taxon-name-part taxon-name-part-type="family">Lycopodiaceae</tp:taxon-name-part></tp:taxon-name> to Thelypteridace). Bishen Singh Mahendra Pal Singh Dehra Dun, 562 pp.</mixed-citation></ref><ref id="B34"><mixed-citation xmlns:xlink="http://www.w3.org/1999/xlink" xlink:type="simple"><person-group><name name-style="western"><surname>Zhang</surname><given-names>XC</given-names></name></person-group> (<year>2018</year>) <article-title>Some new records of <italic><tp:taxon-name><tp:taxon-name-part taxon-name-part-type="genus">Selaginella</tp:taxon-name-part></tp:taxon-name></italic> from China.</article-title><source>Philippine Journal of Systematic Biology</source><volume>12</volume>(<issue>1</issue>): <fpage>22</fpage>–<lpage>23</lpage>. <ext-link xlink:type="simple" ext-link-type="doi" xlink:href="10.26757/pjsb.2018a12010">https://doi.org/10.26757/pjsb.2018a12010</ext-link></mixed-citation></ref><ref id="B4"><mixed-citation xmlns:xlink="http://www.w3.org/1999/xlink" xlink:type="simple"><person-group><name name-style="western"><surname>Dixit</surname><given-names>RD</given-names></name></person-group> (<year>1992</year>) <source><tp:taxon-name><tp:taxon-name-part taxon-name-part-type="family">Selaginellaceae</tp:taxon-name-part></tp:taxon-name> of India.</source><publisher-name>Dehra Dun</publisher-name>, <publisher-loc>Bishen Singh Mahendra Pal Singh</publisher-loc>, <size units="page">196 pp</size>.</mixed-citation></ref><ref id="B6"><mixed-citation xmlns:xlink="http://www.w3.org/1999/xlink" xlink:type="simple"><person-group><name name-style="western"><surname>Fraser-Jenkins</surname><given-names>CR</given-names></name><name name-style="western"><surname>Matsumoto</surname><given-names>S</given-names></name></person-group> (<year>2015</year>) New cytotaxonomic studies on some Indo-Himalayan ferns. Indian Fern Journal 32(1, 2): 36–79.</mixed-citation></ref></ref-list></tp:taxon-treatment>
