# Supplementary material for: A taxonomic revision of the genus Selaginella (Selaginellaceae) from Nepal
Source: PhytoKeys. 2019 Oct 7;133:1–76. doi: 10.3897/phytokeys.133.37773 (PMC6791900; doi:10.3897/phytokeys.133.37773)
Supplement: XML Treatment for Selaginella remotifolia [file phytokeys.133.37773-treatment9.xml]

<!DOCTYPE tp:taxon-treatment
  PUBLIC "-//TaxonX//DTD Taxonomic Treatment Publishing DTD v0 20100105//EN" "tax-treatment-NSO.dtd">
<tp:taxon-treatment xmlns:tp="http://www.plazi.org/taxpub"><tp:treatment-meta><kwd-group><label>Taxon classification</label><kwd><named-content xmlns:xlink="http://www.w3.org/1999/xlink" content-type="kingdom">Plantae</named-content></kwd><kwd><named-content xmlns:xlink="http://www.w3.org/1999/xlink" content-type="order">Selaginellales</named-content></kwd><kwd><named-content xmlns:xlink="http://www.w3.org/1999/xlink" content-type="family">Selaginellaceae</named-content></kwd></kwd-group><mixed-citation publication-type="journal"><person-group><name><surname>Shalimov</surname><given-names>Aleksandr Petrovich</given-names></name><name><surname>Wu</surname><given-names>Yu-Dong</given-names></name><name><surname>Zhang</surname><given-names>Xian-Chun</given-names></name></person-group><article-title>A taxonomic revision of the genus <italic><tp:taxon-name><tp:taxon-name-part taxon-name-part-type="genus" reg="Selaginella">Selaginella</tp:taxon-name-part></tp:taxon-name></italic> (<tp:taxon-name><tp:taxon-name-part taxon-name-part-type="family">Selaginellaceae</tp:taxon-name-part></tp:taxon-name>) from Nepal</article-title><source>PhytoKeys</source><day>07</day><month>10</month><year>2019</year><volume>133</volume><fpage>1</fpage><lpage>76</lpage><pub-id pub-id-type="doi">10.3897/phytokeys.133.37773</pub-id></mixed-citation></tp:treatment-meta><tp:nomenclature><tp:taxon-name><object-id xmlns:xlink="http://www.w3.org/1999/xlink" content-type="arpha" xlink:type="simple">FC4BAD81-6D4D-596E-817E-1370815BFD8C</object-id>
            <tp:taxon-name-part taxon-name-part-type="genus" reg="Selaginella">Selaginella</tp:taxon-name-part>
            <tp:taxon-name-part taxon-name-part-type="species" reg="remotifolia">remotifolia</tp:taxon-name-part>
          </tp:taxon-name><tp:taxon-authority>Spring</tp:taxon-authority><xref ref-type="fig" rid="F3">Figs 3</xref><xref ref-type="fig" rid="F9">(2A–C), 9F</xref><xref ref-type="fig" rid="F19">, 19</xref><tp:nomenclature-citation-list><tp:nomenclature-citation><tp:taxon-name>
                <tp:taxon-name-part taxon-name-part-type="genus" reg="Selaginella">Selaginella</tp:taxon-name-part> <tp:taxon-name-part taxon-name-part-type="species" reg="remotifolia">remotifolia</tp:taxon-name-part></tp:taxon-name><comment>Spring, in Miq. Pl. Jungh. 3: 276. 1854; <xref ref-type="bibr" rid="B33">Zhang 2004</xref>; <xref ref-type="bibr" rid="B35">Zhang et al. 2013</xref>; <xref ref-type="bibr" rid="B7">Fraser-Jenkins et al. 2015</xref>; <xref ref-type="bibr" rid="B8">Fraser-Jenkins et al. 2017</xref>.</comment></tp:nomenclature-citation><tp:nomenclature-citation><tp:taxon-name>
                <tp:taxon-name-part taxon-name-part-type="genus" reg="Lycopodioides"/>
                <tp:taxon-name-part taxon-name-part-type="species" reg="remotifolia"/>
              </tp:taxon-name><comment>≡ <tp:taxon-name><tp:taxon-name-part taxon-name-part-type="genus" reg="Lycopodioides">Lycopodioides</tp:taxon-name-part> <tp:taxon-name-part taxon-name-part-type="species" reg="remotifolia">remotifolia</tp:taxon-name-part></tp:taxon-name> (Spring) H.S. Kung, Fl. Sichuanica 6: 65, pl. 19. 1988 <bold>Type.</bold> INDONESIA. Sumatrae regionem sylvaticum prov. Angkolae superioris, alt. 1–3000 ft., <italic>F.W. Junghuhn</italic> (holotype: L). </comment></tp:nomenclature-citation><tp:nomenclature-citation><tp:taxon-name>
                <tp:taxon-name-part taxon-name-part-type="genus" reg="Selaginella"/>
                <tp:taxon-name-part taxon-name-part-type="species" reg="involucrata"/>
              </tp:taxon-name><comment>= <tp:taxon-name><tp:taxon-name-part taxon-name-part-type="genus" reg="Selaginella">Selaginella</tp:taxon-name-part> <tp:taxon-name-part taxon-name-part-type="species" reg="involucrata">involucrata</tp:taxon-name-part></tp:taxon-name> Warb., Monsonia 1: 113, n. 28. 1900. <bold>Type.</bold> INDONESIA. Java. <italic>Forbes n. 1034</italic> (syntype: B [20 0154220]), INDONESIA. Preanger, Mt. Tilu bei Pentalengan. <italic>Warburg 3484</italic> (syntype: B [20 0154212]). </comment></tp:nomenclature-citation><tp:nomenclature-citation><tp:taxon-name>
                <tp:taxon-name-part taxon-name-part-type="genus" reg="Selaginella"/>
                <tp:taxon-name-part taxon-name-part-type="species" reg="japonica"/>
              </tp:taxon-name><comment>= <tp:taxon-name><tp:taxon-name-part taxon-name-part-type="genus" reg="Selaginella">Selaginella</tp:taxon-name-part> <tp:taxon-name-part taxon-name-part-type="species" reg="japonica">japonica</tp:taxon-name-part></tp:taxon-name> Miq., Ann. Mus. Bot. Lugduno-Batavi 3(6): 185. 1867. <bold>Type.</bold> JAPAN. Detexit Keiske in prov. Owari (syntype: L [0059796]), <italic>Siebold</italic> et <italic>Textor</italic> etiam legerunt (syntypes: L [0052424], [0052430]). </comment></tp:nomenclature-citation></tp:nomenclature-citation-list></tp:nomenclature><tp:treatment-sec sec-type="description" id="SECID0E5DAI"><title>Description.</title><p>Plants 15–45 cm, creeping, fertile branches erect. Rhizophores at intervals throughout length of creeping stem and branches, on dorsal side in axils of stem branches. Main stems branched above at base, 0.5–1.5 mm in diam. in lower part. Stems oval or terete, sulcate, glabrous, with single vascular bundle. Axillary leaves ovate-lanceolate or elliptic, 1.4–2.4 × 0.5–1.2 mm, base cuneate, margin slightly denticulate, apex slightly obtuse. Ventral leaves spreading, ovate-lanceolate, 1.8–3(–3.6) × 0.8–1.4(–1.7) mm, base rounded, acroscopic base not overlapping on stem and branches, margin minutely denticulate or subentire, apex acute. Dorsal leaves elliptic-lanceolate or ovate-elliptic, 1.4–2(–2.8) × 0.4–0.9(–1.2) mm, base uniauriculate, margin subentire or minutely denticulate, apex long acuminate. Strobili solitary, terminal and lateral to branches, compact, tetragonal, 3.5–6 × 1–3 mm. Sporophylls monomorphic, ovate-lanceolate, carinate, margin denticulate, apex acuminate. Megaspores gray-white, surface irregular reticulum; microspores pale yellow, surface with triangular and striped spines.</p></tp:treatment-sec><tp:treatment-sec sec-type="ecology" id="SECID0EDEAI"><title>Ecology.</title><p>Terrestrial, evergreen, sub-open forest banks, previously overlooked or on slopes in shade. Alt. 1800–2650 m.</p></tp:treatment-sec><tp:treatment-sec sec-type="distribution" id="SECID0EIEAI"><title>Distribution in Nepal.</title><p>C, E.</p><p>Nepalese threatened status: EN (<xref ref-type="bibr" rid="B7">Fraser-Jenkins et al. 2015</xref>).</p></tp:treatment-sec><tp:treatment-sec sec-type="distribution" id="SECID0ETEAI"><title>General distribution.</title><p>CHINA (Chongqing, Fujian, Guangxi, Guizhou, Hubei, Hunan, Jiangxi, Sichuan, Taiwan, Yunnan, Zhejiang), NE INDIA, INDONESIA (Sumatra), JAPAN, PHILIPPINES.</p></tp:treatment-sec><tp:treatment-sec sec-type="Chromosome number" id="SECID0EYEAI"><title>Chromosome number.</title><p>Not available data.</p><p>Selected specimens examined:</p><p><bold>C Nepal: DOLAKHA</bold>: “between Kenja and Sivalaya, Dolakha, alt. c. 2300 m, 23 Oct 1988, <italic>T. Nakaike 3522</italic>” (PE01722894).</p><p><bold>KASKI</bold>: “Between Landrung and Potana, alt. 1900 m, 3 Aug 1983, <italic>H. Tabata</italic> et al. <italic>19149</italic>” (KYO, photo).</p><p><bold>RAMECHAP</bold>: “between Sivalaya and Bhandar, alt. 1800–2500 m, 6 Oct 1988, <italic>T. Nakaike 3137</italic>” (PE).</p><p><bold>E Nepal: TEHRATHUM</bold>: “Chauki (2650 m)–Tute (2480m)–Basantapur (2300m), <named-content xmlns:xlink="http://www.w3.org/1999/xlink" content-type="dwc:verbatimCoordinates" xlink:type="simple"><named-content content-type="geo-json" specific-use="{&#34;type&#34;:&#34;Point&#34;,&#34;coordinates&#34;:[87.466944,27.209722]}" id="NCID0EZFAI" xlink:type="simple">27°12'35"N, 87°28'01"E</named-content></named-content>–<named-content xmlns:xlink="http://www.w3.org/1999/xlink" content-type="dwc:verbatimCoordinates" xlink:type="simple"><named-content content-type="geo-json" specific-use="{&#34;type&#34;:&#34;Point&#34;,&#34;coordinates&#34;:[87.433333,27.116667]}" id="NCID0EAGAI" xlink:type="simple">27°07'00"N, 87°26'00"E</named-content></named-content>, 17 Aug 1999, <italic>K. Fujikawa</italic> et al.” (PE01722895); “Tinjure-Chauke, alt. 2700 m, 7 Aug 1972, <italic>H. Kanai</italic> et al. <italic>725131</italic>” (E00659376; KYO, photo); “Chauki (2650 m)–Tute (2480 m)–Basantapur (2300 m), Tinjure, alt. 2800 m, <named-content xmlns:xlink="http://www.w3.org/1999/xlink" content-type="dwc:verbatimCoordinates" xlink:type="simple"><named-content content-type="geo-json" specific-use="{&#34;type&#34;:&#34;Point&#34;,&#34;coordinates&#34;:[87.466944,27.209722]}" id="NCID0ENGAI" xlink:type="simple">27°12'35"N, 87°28'01"E</named-content></named-content>; <named-content xmlns:xlink="http://www.w3.org/1999/xlink" content-type="dwc:verbatimCoordinates" xlink:type="simple"><named-content content-type="geo-json" specific-use="{&#34;type&#34;:&#34;Point&#34;,&#34;coordinates&#34;:[87.433333,27.116667]}" id="NCID0EUGAI" xlink:type="simple">27°07'00"N, 87°26'00"E</named-content></named-content>, 17 Aug 1999, <italic>M. Tateno</italic> et al. <italic>9955140</italic>” (KATH).</p><p><bold>SOLUKHUMBHU</bold>: “Dorange, Junbesi, Solukhumbu, alt. c. 2500 m, 20 Oct 1988, <italic>T. Nakaike 3472</italic>” (PE).</p><p><bold>ILAM</bold>: “Mai Pokhari, <named-content xmlns:xlink="http://www.w3.org/1999/xlink" content-type="dwc:verbatimCoordinates" xlink:type="simple"><named-content content-type="geo-json" specific-use="{&#34;type&#34;:&#34;Point&#34;,&#34;coordinates&#34;:[87.950000,27.000000]}" id="NCID0EJHAI" xlink:type="simple">27°00'N, 87°57'E</named-content></named-content>, alt. 2000 m, 28 Sep 1971, <italic>J.F. Dobremez</italic> DBR NEP <italic>1233</italic>” (E00670678).</p></tp:treatment-sec><tp:treatment-sec><!--Section generated to contain objects referenced in tp:taxon-treatment.--><fig id="F3" position="float" orientation="portrait"><object-id xmlns:xlink="http://www.w3.org/1999/xlink" content-type="doi" xlink:type="simple">10.3897/phytokeys.133.37773.figure3</object-id><object-id xmlns:xlink="http://www.w3.org/1999/xlink" content-type="arpha" xlink:type="simple">6EAEBA8C-C4D9-5F25-92D9-D9BEDA072213</object-id><label>Figure 3.</label><caption><p>Morphological diversity of the leaves of Nepalese <italic><tp:taxon-name><tp:taxon-name-part taxon-name-part-type="genus" reg="Sealginella">Sealginella</tp:taxon-name-part></tp:taxon-name></italic> species <bold>1A–C</bold><italic><tp:taxon-name><tp:taxon-name-part taxon-name-part-type="genus" reg="Selaginella">S.</tp:taxon-name-part> <tp:taxon-name-part taxon-name-part-type="species" reg="pallida">pallida</tp:taxon-name-part></tp:taxon-name></italic> (<italic>Nakaike 3740</italic>, PE) <bold>2A–C</bold><italic><tp:taxon-name><tp:taxon-name-part taxon-name-part-type="genus" reg="Selaginella">S.</tp:taxon-name-part> <tp:taxon-name-part taxon-name-part-type="species" reg="remotifolia">remotifolia</tp:taxon-name-part></tp:taxon-name></italic> (<italic>Nakaike 3522</italic>, PE) <bold>3A–C</bold><italic><tp:taxon-name><tp:taxon-name-part taxon-name-part-type="genus" reg="Selaginella">S.</tp:taxon-name-part> <tp:taxon-name-part taxon-name-part-type="species" reg="semicordata">semicordata</tp:taxon-name-part></tp:taxon-name></italic> (<italic>Jenkins</italic> s.n., PE). A – Axillary leaves, B – Dorsal leaves, C – Ventral leaves. Scale bars: 0.2 mm.</p></caption><graphic xmlns:xlink="http://www.w3.org/1999/xlink" xlink:href="phytokeys-133-001-g003.jpg" position="float" orientation="portrait" xlink:type="simple" id="oo_344899.jpg"><uri content-type="original_file" xlink:type="simple">https://binary.pensoft.net/fig/344899</uri></graphic></fig><fig id="F9" position="float" orientation="portrait"><object-id xmlns:xlink="http://www.w3.org/1999/xlink" content-type="doi" xlink:type="simple">10.3897/phytokeys.133.37773.figure9</object-id><object-id xmlns:xlink="http://www.w3.org/1999/xlink" content-type="arpha" xlink:type="simple">3DFF158E-19D9-5A34-A781-8F37196292E6</object-id><label>Figure 9.</label><caption><p>Diversity strobili of Nepalese <italic><tp:taxon-name><tp:taxon-name-part taxon-name-part-type="genus" reg="Selaginella">Selaginella</tp:taxon-name-part></tp:taxon-name></italic> species <bold>A</bold><italic><tp:taxon-name><tp:taxon-name-part taxon-name-part-type="genus" reg="Selaginella">S.</tp:taxon-name-part> <tp:taxon-name-part taxon-name-part-type="species" reg="indica">indica</tp:taxon-name-part></tp:taxon-name></italic> (<italic>Nakaike 1325</italic>, PE) <bold>B</bold><italic><tp:taxon-name><tp:taxon-name-part taxon-name-part-type="genus" reg="Selaginella">S.</tp:taxon-name-part> <tp:taxon-name-part taxon-name-part-type="species" reg="bryopteris">bryopteris</tp:taxon-name-part></tp:taxon-name></italic> (<italic>Tabata</italic> et al. <italic>11989</italic>, PE) <bold>C</bold><italic><tp:taxon-name><tp:taxon-name-part taxon-name-part-type="genus" reg="Selaginella">S.</tp:taxon-name-part> <tp:taxon-name-part taxon-name-part-type="species" reg="fulcrata">fulcrata</tp:taxon-name-part></tp:taxon-name></italic> (<italic>Nakaike 1923</italic>, PE) <bold>D</bold><italic><tp:taxon-name><tp:taxon-name-part taxon-name-part-type="genus" reg="Selaginella">S.</tp:taxon-name-part> <tp:taxon-name-part taxon-name-part-type="species" reg="involvens">involvens</tp:taxon-name-part></tp:taxon-name></italic> (<italic>Zhang 345</italic>, PE) <bold>E</bold><italic><tp:taxon-name><tp:taxon-name-part taxon-name-part-type="genus" reg="Selaginella">S.</tp:taxon-name-part> <tp:taxon-name-part taxon-name-part-type="species" reg="pallida">pallida</tp:taxon-name-part></tp:taxon-name></italic> (<italic>Nakaike 3740</italic>, PE) <bold>F</bold><italic><tp:taxon-name><tp:taxon-name-part taxon-name-part-type="genus" reg="Selaginella">S.</tp:taxon-name-part> <tp:taxon-name-part taxon-name-part-type="species" reg="remotifolia">remotifolia</tp:taxon-name-part></tp:taxon-name></italic> (<italic>Nakaike 3522</italic>, PE) <bold>G</bold><italic><tp:taxon-name><tp:taxon-name-part taxon-name-part-type="genus" reg="Selaginella">S.</tp:taxon-name-part> <tp:taxon-name-part taxon-name-part-type="species" reg="semicordata">semicordata</tp:taxon-name-part></tp:taxon-name></italic> (<italic>Jenkins</italic> s.n., PE) <bold>H</bold><italic><tp:taxon-name><tp:taxon-name-part taxon-name-part-type="genus" reg="Selaginella">S.</tp:taxon-name-part> <tp:taxon-name-part taxon-name-part-type="species" reg="helvetica">helvetica</tp:taxon-name-part></tp:taxon-name></italic> (<italic>Zhang 0638</italic>, PE) <bold>I</bold><italic><tp:taxon-name><tp:taxon-name-part taxon-name-part-type="genus" reg="Selaginella">S.</tp:taxon-name-part> <tp:taxon-name-part taxon-name-part-type="species" reg="pallidissima">pallidissima</tp:taxon-name-part></tp:taxon-name></italic> (<italic>Zhang 2746</italic>, PE). Scale bars: 1 mm (<bold>A–G</bold>), 2 mm (<bold>F, H–I</bold>).</p></caption><graphic xmlns:xlink="http://www.w3.org/1999/xlink" xlink:href="phytokeys-133-001-g009.jpg" position="float" orientation="portrait" xlink:type="simple" id="oo_344905.jpg"><uri content-type="original_file" xlink:type="simple">https://binary.pensoft.net/fig/344905</uri></graphic></fig><fig id="F19" position="float" orientation="portrait"><object-id xmlns:xlink="http://www.w3.org/1999/xlink" content-type="doi" xlink:type="simple">10.3897/phytokeys.133.37773.figure19</object-id><object-id xmlns:xlink="http://www.w3.org/1999/xlink" content-type="arpha" xlink:type="simple">6D55CDD1-B385-5836-9C74-30B54724C1C5</object-id><label>Figure 19.</label><caption><p><italic><tp:taxon-name><tp:taxon-name-part taxon-name-part-type="genus" reg="Selaginella">Selaginella</tp:taxon-name-part> <tp:taxon-name-part taxon-name-part-type="species" reg="remotifolia">remotifolia</tp:taxon-name-part></tp:taxon-name></italic> Spring. <bold>A</bold> (<bold>A1</bold>) Habit, upper surface of stem <bold>B</bold> (<bold>B1</bold>) habit, lower surface of stem <bold>C</bold> strobilus, upper surface <bold>D</bold> fragment of the lower surface of the lateral branches <bold>E</bold> Fragment of the upper surface of the lateral branches (<bold>A, B, D, E</bold><italic>H. Kanai</italic> et al. <italic>725131</italic>, E; <bold>C</bold><italic>R.C. Ching 2192</italic>, PE). Link: (<ext-link xmlns:xlink="http://www.w3.org/1999/xlink" xlink:type="simple" ext-link-type="uri" xlink:href="http://data.rbge.org.uk/herb/E00659376">http://data.rbge.org.uk/herb/E00659376</ext-link>).</p></caption><graphic xmlns:xlink="http://www.w3.org/1999/xlink" xlink:href="phytokeys-133-001-g019.jpg" position="float" orientation="portrait" xlink:type="simple" id="oo_344915.jpg"><uri content-type="original_file" xlink:type="simple">https://binary.pensoft.net/fig/344915</uri></graphic></fig></tp:treatment-sec><ref-list><ref id="B33"><mixed-citation xmlns:xlink="http://www.w3.org/1999/xlink" xlink:type="simple"><person-group><name name-style="western"><surname>Zhang</surname><given-names>XC</given-names></name></person-group> (<year>2004</year>) <article-title><tp:taxon-name><tp:taxon-name-part taxon-name-part-type="family">Selaginellaceae</tp:taxon-name-part></tp:taxon-name>.</article-title> In: <person-group><name name-style="western"><surname>Zhang</surname><given-names>XC</given-names></name></person-group> (<role>Ed.</role>) <issue-title>Flora Republica Popularis Sinicae.</issue-title><source>Science Press, Beijing, Vol. 6</source>, <fpage>86</fpage>–<lpage>219</lpage>.</mixed-citation></ref><ref id="B35"><mixed-citation xmlns:xlink="http://www.w3.org/1999/xlink" xlink:type="simple"><person-group><name name-style="western"><surname>Zhang</surname><given-names>XC</given-names></name><name name-style="western"><surname>Nooteboom</surname><given-names>HP</given-names></name><name name-style="western"><surname>Kato</surname><given-names>M</given-names></name></person-group> (<year>2013</year>) <article-title><tp:taxon-name><tp:taxon-name-part taxon-name-part-type="family">Selaginellaceae</tp:taxon-name-part></tp:taxon-name>.</article-title> In: <person-group><name name-style="western"><surname>Wu</surname><given-names>ZY</given-names></name><name name-style="western"><surname>Raven</surname><given-names>PH</given-names></name><name name-style="western"><surname>Hong</surname><given-names>DY</given-names></name></person-group> (<role>Eds</role>) <issue-title>Flora of China.</issue-title><source>Science Press, Beijing and Missouri Botanical Garden Press, St. Louis, Vols 2–3</source>, <fpage>37</fpage>–<lpage>66</lpage>.</mixed-citation></ref><ref id="B7"><mixed-citation xmlns:xlink="http://www.w3.org/1999/xlink" xlink:type="simple"><person-group><name name-style="western"><surname>Fraser-Jenkins</surname><given-names>CR</given-names></name><name name-style="western"><surname>Kandel</surname><given-names>DR</given-names></name><name name-style="western"><surname>Pariyar</surname><given-names>S</given-names></name></person-group> (<year>2015</year>) <source>Ferns and fern-allies of Nepal. Vol. 1.</source><publisher-name>National Herbarium and Plant Laboratories</publisher-name>, <publisher-loc>Department of Plant Resources, Ministry of Forests and Soil Conservation, Kathmandu</publisher-loc>, <size units="page">508 pp</size>.</mixed-citation></ref><ref id="B8"><mixed-citation xmlns:xlink="http://www.w3.org/1999/xlink" xlink:type="simple"><person-group><name name-style="western"><surname>Fraser-Jenkins</surname><given-names>CR</given-names></name><name name-style="western"><surname>Gandhi</surname><given-names>KN</given-names></name><name name-style="western"><surname>Kholia</surname><given-names>BS</given-names></name><name name-style="western"><surname>Benniamin</surname><given-names>A</given-names></name></person-group> (<year>2017</year>) An annotated checklist of Indian Pteridophytes, Part – I (<tp:taxon-name><tp:taxon-name-part taxon-name-part-type="family">Lycopodiaceae</tp:taxon-name-part></tp:taxon-name> to Thelypteridace). Bishen Singh Mahendra Pal Singh Dehra Dun, 562 pp.</mixed-citation></ref></ref-list></tp:taxon-treatment>
