# Supplementary material for: A taxonomic revision of the genus Selaginella (Selaginellaceae) from Nepal
Source: PhytoKeys. 2019 Oct 7;133:1–76. doi: 10.3897/phytokeys.133.37773 (PMC6791900; doi:10.3897/phytokeys.133.37773)
Supplement: XML Treatment for Selaginella laxistrobila [file phytokeys.133.37773-treatment13.xml]

<!DOCTYPE tp:taxon-treatment
  PUBLIC "-//TaxonX//DTD Taxonomic Treatment Publishing DTD v0 20100105//EN" "tax-treatment-NSO.dtd">
<tp:taxon-treatment xmlns:tp="http://www.plazi.org/taxpub"><tp:treatment-meta><kwd-group><label>Taxon classification</label><kwd><named-content xmlns:xlink="http://www.w3.org/1999/xlink" content-type="kingdom">Plantae</named-content></kwd><kwd><named-content xmlns:xlink="http://www.w3.org/1999/xlink" content-type="order">Selaginellales</named-content></kwd><kwd><named-content xmlns:xlink="http://www.w3.org/1999/xlink" content-type="family">Selaginellaceae</named-content></kwd></kwd-group><mixed-citation publication-type="journal"><person-group><name><surname>Shalimov</surname><given-names>Aleksandr Petrovich</given-names></name><name><surname>Wu</surname><given-names>Yu-Dong</given-names></name><name><surname>Zhang</surname><given-names>Xian-Chun</given-names></name></person-group><article-title>A taxonomic revision of the genus <italic><tp:taxon-name><tp:taxon-name-part taxon-name-part-type="genus" reg="Selaginella">Selaginella</tp:taxon-name-part></tp:taxon-name></italic> (<tp:taxon-name><tp:taxon-name-part taxon-name-part-type="family">Selaginellaceae</tp:taxon-name-part></tp:taxon-name>) from Nepal</article-title><source>PhytoKeys</source><day>07</day><month>10</month><year>2019</year><volume>133</volume><fpage>1</fpage><lpage>76</lpage><pub-id pub-id-type="doi">10.3897/phytokeys.133.37773</pub-id></mixed-citation></tp:treatment-meta><tp:nomenclature><tp:taxon-name><object-id xmlns:xlink="http://www.w3.org/1999/xlink" content-type="arpha" xlink:type="simple">346FE698-46C1-554B-B631-4DD516AFA39F</object-id>
            <tp:taxon-name-part taxon-name-part-type="genus" reg="Selaginella">Selaginella</tp:taxon-name-part>
            <tp:taxon-name-part taxon-name-part-type="species" reg="laxistrobila">laxistrobila</tp:taxon-name-part>
          </tp:taxon-name><tp:taxon-authority>K.H. Shing</tp:taxon-authority><xref ref-type="fig" rid="F4">Figs 4</xref><xref ref-type="fig" rid="F10">(3A–C), 10A</xref><xref ref-type="fig" rid="F23">, 23</xref><tp:nomenclature-citation-list><tp:nomenclature-citation><tp:taxon-name>
                <tp:taxon-name-part taxon-name-part-type="genus" reg="Selaginella">Selaginella</tp:taxon-name-part> <tp:taxon-name-part taxon-name-part-type="species" reg="laxistrobila">laxistrobila</tp:taxon-name-part></tp:taxon-name><comment>K.H. Shing, Acta Phytotax. Sin. 31: 569. 1993; <xref ref-type="bibr" rid="B33">Zhang 2004</xref>; <xref ref-type="bibr" rid="B35">Zhang et al. 2013</xref>. <bold>Type.</bold> CHINA. Sichuan: Kanding, jieba, Sewuroug, alt. 3350 m., ad clivum australem in sylvis Quercorum, 2 Aug 1981. <italic>S.S. Kung 6067</italic> (holotype: PE).</comment></tp:nomenclature-citation></tp:nomenclature-citation-list></tp:nomenclature><tp:treatment-sec sec-type="description" id="SECID0EVCBI"><title>Description.</title><p>Stems 1–6 cm, with creeping main stems and few upright stems over a short distance. Rhizophores restricted to lower part of stem. Main stems branched from near base upward, 0.2–0.4 mm in diam. in lower part. Stems stramineous, angulate, sulcate. Axillary leaves elliptic, 1–1.8 × 0.3–0.7 mm, base exauriculate, margin slightly denticulate, apex acute, not aristate. Ventral leaves ovate-triangular, 1.8–2.3 × 0.8–1.2 mm, acroscopic base enlarged, broader, slightly overlapping stem and branches, margin ciliolate, apex acute. Dorsal leaves ovate, 1.2–1.8 × 0.6–0.8 mm, base subcordate or obtuse, margin ciliolate, apex acuminate. Sporophylls dimorphic, similar to sterile leaves in form and arrangement. Strobili solitary or forked, terminal, lax, dorsiventrally complanate, 10–20 × 3–5 mm. Ventral sporophylls ovate, margin shortly ciliolate, apex acuminate; dorsal sporophylls ovate-lanceolate, margin shortly ciliolate, apex acuminate. Megaspores orange or yellowish orange, surface verrucate; microspores orange, surface verrucate.</p></tp:treatment-sec><tp:treatment-sec sec-type="ecology" id="SECID0E1CBI"><title>Ecology.</title><p>Terrestrial, evergreen, under shrubs in damp places mixed forests, on rocks, soil banks. Alt. 2650–3200 m.</p></tp:treatment-sec><tp:treatment-sec sec-type="distribution" id="SECID0E6CBI"><title>Distribution in Nepal.</title><p>C, E.</p><p>Nepalese threatened status: not available data.</p></tp:treatment-sec><tp:treatment-sec sec-type="distribution" id="SECID0EFDBI"><title>General distribution.</title><p>CHINA (Sichuan, Yunnan), INDIA.</p></tp:treatment-sec><tp:treatment-sec sec-type="Chromosome number" id="SECID0EKDBI"><title>Chromosome number.</title><p>Not available data.</p><p>Selected specimens examined:</p><p><bold>C Nepal: RASUWA</bold>: “between Ghora Tabela and Lama Hotel. 2 Sep 1986, <italic>T. Nakaike 1319</italic>” (PE).</p><p><bold>E Nepal: SOLUKHUMBU</bold>: “between Goem and Junbesi, Solukhumbu, alt. 2650–3200 m, 9 Oct 1988, <italic>T. Nakaike 3256</italic>” (PE).</p><fig id="F4" position="float" orientation="portrait"><object-id xmlns:xlink="http://www.w3.org/1999/xlink" content-type="doi" xlink:type="simple">10.3897/phytokeys.133.37773.figure4</object-id><object-id xmlns:xlink="http://www.w3.org/1999/xlink" content-type="arpha" xlink:type="simple">89109DD4-EBB0-5D20-934D-13C509DC56FD</object-id><label>Figure 4.</label><caption><p>Morphological diversity of the leaves of Nepalese <italic><tp:taxon-name><tp:taxon-name-part taxon-name-part-type="genus" reg="Sealginella">Sealginella</tp:taxon-name-part></tp:taxon-name></italic> species <bold>1A–C</bold><italic><tp:taxon-name><tp:taxon-name-part taxon-name-part-type="genus" reg="Selaginella">S.</tp:taxon-name-part> <tp:taxon-name-part taxon-name-part-type="species" reg="helvetica">helvetica</tp:taxon-name-part></tp:taxon-name></italic> (<italic>Zhang 0638</italic>, PE) <bold>2A–C</bold><italic><tp:taxon-name><tp:taxon-name-part taxon-name-part-type="genus" reg="Selaginella">S.</tp:taxon-name-part> <tp:taxon-name-part taxon-name-part-type="species" reg="pallidissima">pallidissima</tp:taxon-name-part></tp:taxon-name></italic> (<italic>Zhang 2746</italic>, PE) <bold>3A–C</bold><italic><tp:taxon-name><tp:taxon-name-part taxon-name-part-type="genus" reg="Selaginella">S.</tp:taxon-name-part> <tp:taxon-name-part taxon-name-part-type="species" reg="laxistrobila">laxistrobila</tp:taxon-name-part></tp:taxon-name></italic> (<italic>Nakaike 1319</italic>, PE). A – Axillary leaves, B – Dorsal leaves, C – Ventral leaves. Scale bars: 0.2 mm.</p></caption><graphic xmlns:xlink="http://www.w3.org/1999/xlink" xlink:href="phytokeys-133-001-g004.jpg" position="float" orientation="portrait" xlink:type="simple" id="oo_344900.jpg"><uri content-type="original_file" xlink:type="simple">https://binary.pensoft.net/fig/344900</uri></graphic></fig></tp:treatment-sec><tp:treatment-sec><!--Section generated to contain objects referenced in tp:taxon-treatment.--><fig id="F10" position="float" orientation="portrait"><object-id xmlns:xlink="http://www.w3.org/1999/xlink" content-type="doi" xlink:type="simple">10.3897/phytokeys.133.37773.figure10</object-id><object-id xmlns:xlink="http://www.w3.org/1999/xlink" content-type="arpha" xlink:type="simple">BB6D7CBB-3ACA-56C5-9A3A-8A0A9ED3D94E</object-id><label>Figure 10.</label><caption><p>Diversity strobili of Nepalese <italic><tp:taxon-name><tp:taxon-name-part taxon-name-part-type="genus" reg="Selaginella">Selaginella</tp:taxon-name-part></tp:taxon-name></italic> species <bold>A</bold><italic><tp:taxon-name><tp:taxon-name-part taxon-name-part-type="genus" reg="Selaginella">S.</tp:taxon-name-part> <tp:taxon-name-part taxon-name-part-type="species" reg="laxistrobila">laxistrobila</tp:taxon-name-part></tp:taxon-name></italic> (<italic>Nakaike 1319</italic>, PE) <bold>B</bold><italic><tp:taxon-name><tp:taxon-name-part taxon-name-part-type="genus" reg="Selaginella">S.</tp:taxon-name-part> <tp:taxon-name-part taxon-name-part-type="species" reg="bisulcata">bisulcata</tp:taxon-name-part></tp:taxon-name></italic> (<italic>Nakaike 3786</italic>, PE) <bold>C</bold><italic><tp:taxon-name><tp:taxon-name-part taxon-name-part-type="genus" reg="Selaginella">S.</tp:taxon-name-part> <tp:taxon-name-part taxon-name-part-type="species" reg="pennata">pennata</tp:taxon-name-part></tp:taxon-name></italic> (<italic>Nakaike 3507</italic>, PE) <bold>D</bold><italic><tp:taxon-name><tp:taxon-name-part taxon-name-part-type="genus" reg="Selaginella">S.</tp:taxon-name-part> <tp:taxon-name-part taxon-name-part-type="species" reg="chrysocaulos">chrysocaulos</tp:taxon-name-part></tp:taxon-name></italic> (<italic>Nakaike 1058</italic>, PE) <bold>E</bold><italic><tp:taxon-name><tp:taxon-name-part taxon-name-part-type="genus" reg="Selaginella">S.</tp:taxon-name-part> <tp:taxon-name-part taxon-name-part-type="species" reg="ciliaris">ciliaris</tp:taxon-name-part></tp:taxon-name></italic> (s.n. <italic>1225</italic>, PE) <bold>F</bold><italic><tp:taxon-name><tp:taxon-name-part taxon-name-part-type="genus" reg="Selaginella">S.</tp:taxon-name-part> <tp:taxon-name-part taxon-name-part-type="species" reg="monospora">monospora</tp:taxon-name-part></tp:taxon-name></italic> (<italic>Tabata</italic> et al. <italic>11051</italic>, PE) <bold>G</bold><italic><tp:taxon-name><tp:taxon-name-part taxon-name-part-type="genus" reg="Selaginella">S.</tp:taxon-name-part> <tp:taxon-name-part taxon-name-part-type="species" reg="trichophylla">trichophylla</tp:taxon-name-part></tp:taxon-name></italic> (<italic>Lu</italic> &amp; <italic>Zhang 27625-B</italic>, PE) <bold>H</bold><italic><tp:taxon-name><tp:taxon-name-part taxon-name-part-type="genus" reg="Selaginella">S.</tp:taxon-name-part> <tp:taxon-name-part taxon-name-part-type="species" reg="repanda">repanda</tp:taxon-name-part></tp:taxon-name></italic> (<italic>Nakaike 3708</italic>, PE) <bold>I</bold><italic><tp:taxon-name><tp:taxon-name-part taxon-name-part-type="genus" reg="Selaginella">S.</tp:taxon-name-part> <tp:taxon-name-part taxon-name-part-type="species" reg="vaginata">vaginata</tp:taxon-name-part></tp:taxon-name></italic> (<italic>Nakaike 1102</italic>, PE). Scale bars: 2 mm (<bold>A, B</bold>), 2 mm (<bold>C, D, G, H</bold>), 1 mm (<bold>E, F, I</bold>).</p></caption><graphic xmlns:xlink="http://www.w3.org/1999/xlink" xlink:href="phytokeys-133-001-g010.jpg" position="float" orientation="portrait" xlink:type="simple" id="oo_344906.jpg"><uri content-type="original_file" xlink:type="simple">https://binary.pensoft.net/fig/344906</uri></graphic></fig><fig id="F23" position="float" orientation="portrait"><object-id xmlns:xlink="http://www.w3.org/1999/xlink" content-type="doi" xlink:type="simple">10.3897/phytokeys.133.37773.figure23</object-id><object-id xmlns:xlink="http://www.w3.org/1999/xlink" content-type="arpha" xlink:type="simple">DD9D5B50-793E-5DDC-A5A8-72FEAA0818F3</object-id><label>Figure 23.</label><caption><p><italic><tp:taxon-name><tp:taxon-name-part taxon-name-part-type="genus" reg="Selaginella">Selaginella</tp:taxon-name-part> <tp:taxon-name-part taxon-name-part-type="species" reg="laxistrobila">laxistrobila</tp:taxon-name-part></tp:taxon-name></italic> K.H. Shing <bold>A</bold> Habit <bold>B</bold> Upper surface of strobilus <bold>C</bold> Lower surface of branches <bold>D</bold> Upper surface of branches (<italic>T. Nakaike 1319</italic>, PE).</p></caption><graphic xmlns:xlink="http://www.w3.org/1999/xlink" xlink:href="phytokeys-133-001-g023.jpg" position="float" orientation="portrait" xlink:type="simple" id="oo_344919.jpg"><uri content-type="original_file" xlink:type="simple">https://binary.pensoft.net/fig/344919</uri></graphic></fig></tp:treatment-sec><ref-list><ref id="B33"><mixed-citation xmlns:xlink="http://www.w3.org/1999/xlink" xlink:type="simple"><person-group><name name-style="western"><surname>Zhang</surname><given-names>XC</given-names></name></person-group> (<year>2004</year>) <article-title><tp:taxon-name><tp:taxon-name-part taxon-name-part-type="family">Selaginellaceae</tp:taxon-name-part></tp:taxon-name>.</article-title> In: <person-group><name name-style="western"><surname>Zhang</surname><given-names>XC</given-names></name></person-group> (<role>Ed.</role>) <issue-title>Flora Republica Popularis Sinicae.</issue-title><source>Science Press, Beijing, Vol. 6</source>, <fpage>86</fpage>–<lpage>219</lpage>.</mixed-citation></ref><ref id="B35"><mixed-citation xmlns:xlink="http://www.w3.org/1999/xlink" xlink:type="simple"><person-group><name name-style="western"><surname>Zhang</surname><given-names>XC</given-names></name><name name-style="western"><surname>Nooteboom</surname><given-names>HP</given-names></name><name name-style="western"><surname>Kato</surname><given-names>M</given-names></name></person-group> (<year>2013</year>) <article-title><tp:taxon-name><tp:taxon-name-part taxon-name-part-type="family">Selaginellaceae</tp:taxon-name-part></tp:taxon-name>.</article-title> In: <person-group><name name-style="western"><surname>Wu</surname><given-names>ZY</given-names></name><name name-style="western"><surname>Raven</surname><given-names>PH</given-names></name><name name-style="western"><surname>Hong</surname><given-names>DY</given-names></name></person-group> (<role>Eds</role>) <issue-title>Flora of China.</issue-title><source>Science Press, Beijing and Missouri Botanical Garden Press, St. Louis, Vols 2–3</source>, <fpage>37</fpage>–<lpage>66</lpage>.</mixed-citation></ref></ref-list></tp:taxon-treatment>
