# Supplementary material for: A taxonomic revision of the genus Selaginella (Selaginellaceae) from Nepal
Source: PhytoKeys. 2019 Oct 7;133:1–76. doi: 10.3897/phytokeys.133.37773 (PMC6791900; doi:10.3897/phytokeys.133.37773)
Supplement: XML Treatment for Selaginella bisulcata [file phytokeys.133.37773-treatment14.xml]

<!DOCTYPE tp:taxon-treatment
  PUBLIC "-//TaxonX//DTD Taxonomic Treatment Publishing DTD v0 20100105//EN" "tax-treatment-NSO.dtd">
<tp:taxon-treatment xmlns:tp="http://www.plazi.org/taxpub"><tp:treatment-meta><kwd-group><label>Taxon classification</label><kwd><named-content xmlns:xlink="http://www.w3.org/1999/xlink" content-type="kingdom">Plantae</named-content></kwd><kwd><named-content xmlns:xlink="http://www.w3.org/1999/xlink" content-type="order">Selaginellales</named-content></kwd><kwd><named-content xmlns:xlink="http://www.w3.org/1999/xlink" content-type="family">Selaginellaceae</named-content></kwd></kwd-group><mixed-citation publication-type="journal"><person-group><name><surname>Shalimov</surname><given-names>Aleksandr Petrovich</given-names></name><name><surname>Wu</surname><given-names>Yu-Dong</given-names></name><name><surname>Zhang</surname><given-names>Xian-Chun</given-names></name></person-group><article-title>A taxonomic revision of the genus <italic><tp:taxon-name><tp:taxon-name-part taxon-name-part-type="genus" reg="Selaginella">Selaginella</tp:taxon-name-part></tp:taxon-name></italic> (<tp:taxon-name><tp:taxon-name-part taxon-name-part-type="family">Selaginellaceae</tp:taxon-name-part></tp:taxon-name>) from Nepal</article-title><source>PhytoKeys</source><day>07</day><month>10</month><year>2019</year><volume>133</volume><fpage>1</fpage><lpage>76</lpage><pub-id pub-id-type="doi">10.3897/phytokeys.133.37773</pub-id></mixed-citation></tp:treatment-meta><tp:nomenclature><tp:taxon-name><object-id xmlns:xlink="http://www.w3.org/1999/xlink" content-type="arpha" xlink:type="simple">D22FB298-7D6D-576E-855C-88AAD1BA1BD8</object-id>
            <tp:taxon-name-part taxon-name-part-type="genus" reg="Selaginella">Selaginella</tp:taxon-name-part>
            <tp:taxon-name-part taxon-name-part-type="species" reg="bisulcata">bisulcata</tp:taxon-name-part>
          </tp:taxon-name><tp:taxon-authority>Spring</tp:taxon-authority><xref ref-type="fig" rid="F5">Figs 5</xref><xref ref-type="fig" rid="F10">(1A–C), 10B</xref><xref ref-type="fig" rid="F24">, 24</xref><tp:nomenclature-citation-list><tp:nomenclature-citation><tp:taxon-name>
                <tp:taxon-name-part taxon-name-part-type="genus" reg="Selaginella">Selaginella</tp:taxon-name-part> <tp:taxon-name-part taxon-name-part-type="species" reg="bisulcata">bisulcata</tp:taxon-name-part></tp:taxon-name><comment>Spring, Mém. Acad. Roy. Sci. Belgique 24: 259. 1850; <xref ref-type="bibr" rid="B12">Iwatsuki 1975</xref>; <xref ref-type="bibr" rid="B13">Iwatsuki 1988</xref>; <xref ref-type="bibr" rid="B4">Dixit 1992</xref>; <xref ref-type="bibr" rid="B27">Thapa 2002</xref>; <xref ref-type="bibr" rid="B33">Zhang 2004</xref>; <xref ref-type="bibr" rid="B35">Zhang et al. 2013</xref>; <xref ref-type="bibr" rid="B7">Fraser-Jenkins et al. 2015</xref>; <xref ref-type="bibr" rid="B8">Fraser-Jenkins et al. 2017</xref>.</comment></tp:nomenclature-citation><tp:nomenclature-citation><tp:taxon-name>
                <tp:taxon-name-part taxon-name-part-type="genus" reg="Lycopodioides"/>
                <tp:taxon-name-part taxon-name-part-type="species" reg="bisulcata"/>
              </tp:taxon-name><comment>≡ <tp:taxon-name><tp:taxon-name-part taxon-name-part-type="genus" reg="Lycopodioides">Lycopodioides</tp:taxon-name-part> <tp:taxon-name-part taxon-name-part-type="species" reg="bisulcata">bisulcata</tp:taxon-name-part></tp:taxon-name> (Spring) Kuntze, Revis. Gen. Pl. 2: 826. 1891, as “<italic>bisulcatum</italic>”. <bold>Type.</bold> INDIA. N.E. India, Meghalaya, Khasia, <italic>W. Griffith</italic> (mislabelled as “Gorval”, i.e. Garhwal, Uttarakhand) (holotype: K). </comment></tp:nomenclature-citation><tp:nomenclature-citation><tp:taxon-name>
                <tp:taxon-name-part taxon-name-part-type="genus" reg="Selaginella"/>
                <tp:taxon-name-part taxon-name-part-type="species" reg="bisulcata"/>
                <tp:taxon-name-part taxon-name-part-type="variety" reg="spinulosa"/>
              </tp:taxon-name><comment>= <tp:taxon-name><tp:taxon-name-part taxon-name-part-type="genus" reg="Selaginella">Selaginella</tp:taxon-name-part> <tp:taxon-name-part taxon-name-part-type="species" reg="bisulcata">bisulcata</tp:taxon-name-part> <tp:taxon-name-part taxon-name-part-type="infraspecific-rank">var.</tp:taxon-name-part> <tp:taxon-name-part taxon-name-part-type="variety" reg="spinulosa">spinulosa</tp:taxon-name-part></tp:taxon-name> Spring, Mém. Acad. Roy. Sci. Belgique 24(2): 260. 1850. <bold>Type.</bold> INDIA. Assam, <italic>Griffith</italic> s.n. (holotype: K). </comment></tp:nomenclature-citation></tp:nomenclature-citation-list></tp:nomenclature><tp:treatment-sec sec-type="description" id="SECID0E5KBI"><title>Description.</title><p>Stems 20–45 cm, creeping. Rhizophores at intervals throughout stems, located on ventral side in axis branches. Main stems branched from near base upwards, in basal part main stem 1.2–1.8 mm in diam. Main stems subquadrangular, sulcate, branched throughout their length, primary leaves branches arranged 5–8 pairs. Axillary leaves elliptic, 3–4.6 × 1.1–1.6 mm, base exauriculate, margin denticulate or sparsely ciliolate. Ventral leaves asymmetrical, slightly ascending or spreading or deflexed, oblong, 3.2–5 × 1.2–2 mm, apex apiculate, in base margin entire or subentire, denticulate at apex, leaves not overlapping stem and branches, margin ciliolate or denticulate in basal and apical portions, entire in middle. Dorsal leaves asymmetrical, 1–2.4 × 0.6–1.5 mm, base obliquely cuneate, margin sparsely ciliolate, apex mucronate or aristate with arista curved, up to 1/2–4/5 as long as leaf, 0.4–0.8 mm. Strobili solitary, terminal, compact, 6–10 × 3.5–5.5 mm. Sporophylls dimorphic, ventral sporophylls ovate-lanceolate or oblong-ovate, in base dilated, margin ciliolate or lacerate-ciliolate; dorsal sporophylls oblong-lanceolate, carinate, margin ciliolate, apex acuminate or aristate, with sporophyll-pteryx incomplete and ciliolate. Megaspores white-brown, surface smooth; microspores orange, surface verrucate.</p></tp:treatment-sec><tp:treatment-sec sec-type="ecology" id="SECID0EDLBI"><title>Ecology.</title><p>Evergreen, often in open dry slope areas, or in a little shade in light forest. Alt. 1500–2700 m.</p></tp:treatment-sec><tp:treatment-sec sec-type="distribution" id="SECID0EILBI"><title>Distribution in Nepal.</title><p>W, C, E.</p><p>Nepalese threatened status: not available data.</p></tp:treatment-sec><tp:treatment-sec sec-type="distribution" id="SECID0EOLBI"><title>General distribution.</title><p>BHUTAN, CHINA (Sichuan, Yunnan), INDIA (Assam State, Sikkim, Manipur, Meghalaya, Nagaland, West Bengal), INDONESIA, MYANMAR, THAILAND, VIETNAM.</p></tp:treatment-sec><tp:treatment-sec sec-type="Chromosome number" id="SECID0ETLBI"><title>Chromosome number.</title><p>not available data.</p><p>Selected specimens examined:</p><p><bold>C Nepal: NUWAKOT</bold>: “Chandragiri, near Thankot, Kathmandu, Nuwakot, c. 2000 m, 19 Nov 1986, <italic>T. Nakaike 3855</italic>” (PE 01622152).</p><p><bold>KATHMANDU</bold>: “Bagmati Zone, Kathmandu Distr., Second khola from the W. side of valley, at edge of low forest, c. 150 m. above and ¼ km SE of Bhangeri, above Gagal Phedim, N.W. of Sankhu, N. E. Kathmandu, 2 Oct 2001, <italic>C.R. Fraser-Jenkins</italic>, <italic>G.B. Tamang 29346</italic> (<italic>FN 5321</italic>)” (US, photo); “Bhangeri, c. 1800–2100 m, 2 Oct 1986, <italic>T. Nakaike 2267</italic>” (PE 01622219); “Bhangeri, c. 1800–2100 m, 2 Oct 1986, <italic>T. Nakaike 2306</italic>” (PE 01622220).</p><p><bold>KASKI</bold>: “Dhampus, Pokhara, 1000–1500 m. 10 Nov 1988, <italic>T. Nakaike 3786</italic>” (PE 01622148); “Panchase Lekh (Kaski Distr.), n. 834282, alt. 2350 m, 12 Dec 1973, <italic>D.P. Joshi</italic>, <italic>M.M. Amatya 73/1170</italic>” (KATH); “Pathana (Dhampus)–Tolka, alt. 1850–2050 m, 8 Jul 1983. <italic>H. Ohba</italic> et al. <italic>8330208</italic>” (TI, photo); “Banjan (2035m)–Mt. Panchase (2500m), alt. 2120 m, 28°13'03"–15°12'N, 83°49'56"–47°54'E. 10 Sept 1999, <italic>M. Mikage</italic> et al. <italic>9965087</italic>” (TI, photo).</p><p><bold>DOLAKHA</bold>: “Tandi, alt. 1500 m. 9 Sep 1954, <italic>A. Zimmermann 1132</italic>” (KYO, photo).</p><p><bold>E Nepal: ILAM</bold>: “near Ilam, Ilam, c. 1500–2000 m, 5 Nov 1986, <italic>T. Nakaike 3646</italic>” (PE 01622149); “Ilam District, wooded slopes with <italic><tp:taxon-name><tp:taxon-name-part taxon-name-part-type="genus" reg="Cryptomeria">Cryptomeria</tp:taxon-name-part></tp:taxon-name></italic> trees, c. ½ km W of Pashupatinagar, above main road to Ilam, ENE of Ilam, 8 Sep 2001, <italic>C.R. Fraser-Jenkins</italic>, <italic>G.B. Tamang 5405</italic>” (US, photo); “Ilam Distr.: In Oak-forest on slopes above streams, between Chitregaon and Manebhanjyang, c. 4–5 km NE of Pashupatinagar, on footpath to Manebhanjyang, near Indian border, NE of Ilam, 23 Oct 2001, <italic>C.R. Fraser-Jenkins 29608</italic> (<italic>FN 5583</italic>)” (US, photo); “Mai Pokhari, <named-content xmlns:xlink="http://www.w3.org/1999/xlink" content-type="dwc:verbatimCoordinates" xlink:type="simple"><named-content content-type="geo-json" specific-use="{&#34;type&#34;:&#34;Point&#34;,&#34;coordinates&#34;:[87.950000,27.000000]}" id="NCID0E4NBI" xlink:type="simple">27°00'N, 87°57'E</named-content></named-content>, alt. 2000 m, 28 Sep 1971, <italic>J.F. Dobremez</italic> DBR NEP <italic>1233</italic>” (E00670678); “Mai Majuwa-Mai Pokhari-Dhara Pani, 4 Dec 1963, <italic>H. Hara</italic> et al.” (TI, photo; KYO, photo); “Ilam, <named-content xmlns:xlink="http://www.w3.org/1999/xlink" content-type="dwc:verbatimCoordinates" xlink:type="simple"><named-content content-type="geo-json" specific-use="{&#34;type&#34;:&#34;Point&#34;,&#34;coordinates&#34;:[87.950000,26.950000]}" id="NCID0EKOBI" xlink:type="simple">26°57'N, 87°57'E</named-content></named-content>, alt. 1450 m, 28 Sep 1971, <italic>J.F. Dobremez</italic> DBR NEP <italic>1202</italic>” (E00670573); “Ilam District, Pashupatrinagar, alt. 2300 m, 8 Oct 2001. <italic>C.R. Fraser-Jenkins</italic> &amp; <italic>G.B. Tamang 29430</italic> (<italic>FN 5405</italic>)” (KATH).</p><p><bold>TAPLEJUNG</bold>: “Dumhan, by the Tamur River, alt. 700 m, 31 Sep 1963, <italic>G. Murata</italic>, <italic>M. Togashi</italic>, <italic>T. Tuya</italic>” (TI, photo).</p><p><bold>SOLUKHUMBU</bold>: “(Solukhumbu Distr.)–Janakpur Zone (Ramechhap Distr.), Namikhil (2300 m)–Chamare (1900 m)–Likhu (a bridge) (1550 m)–Bhandar (2300 m), alt. 1550–2300 m, <named-content xmlns:xlink="http://www.w3.org/1999/xlink" content-type="dwc:verbatimCoordinates" xlink:type="simple"><named-content content-type="geo-json" specific-use="{&#34;type&#34;:&#34;Point&#34;,&#34;coordinates&#34;:[86.383333,27.550000]}" id="NCID0EJPBI" xlink:type="simple">27°33'N, 86°23'E</named-content></named-content> –<named-content xmlns:xlink="http://www.w3.org/1999/xlink" content-type="dwc:verbatimCoordinates" xlink:type="simple"><named-content content-type="geo-json" specific-use="{&#34;type&#34;:&#34;Point&#34;,&#34;coordinates&#34;:[86.333333,27.566667]}" id="NCID0EQPBI" xlink:type="simple">27°34'N, 86°20'E</named-content></named-content>, 10 Sep 1985, <italic>H. Ohba</italic> et al. <italic>8581505</italic>” (TI, photo).</p></tp:treatment-sec><tp:treatment-sec><!--Section generated to contain objects referenced in tp:taxon-treatment.--><fig id="F5" position="float" orientation="portrait"><object-id xmlns:xlink="http://www.w3.org/1999/xlink" content-type="doi" xlink:type="simple">10.3897/phytokeys.133.37773.figure5</object-id><object-id xmlns:xlink="http://www.w3.org/1999/xlink" content-type="arpha" xlink:type="simple">912DBD67-18F6-5281-BAFB-D398B3BA8167</object-id><label>Figure 5.</label><caption><p>Morphological diversity of the leaves of Nepalese <italic><tp:taxon-name><tp:taxon-name-part taxon-name-part-type="genus" reg="Sealginella">Sealginella</tp:taxon-name-part></tp:taxon-name></italic> species <bold>1A–C</bold><italic><tp:taxon-name><tp:taxon-name-part taxon-name-part-type="genus" reg="Selaginella">S.</tp:taxon-name-part> <tp:taxon-name-part taxon-name-part-type="species" reg="bisulcata">bisulcata</tp:taxon-name-part></tp:taxon-name></italic> (<italic>Nakaike 3786</italic>, PE) <bold>2A–C</bold><italic><tp:taxon-name><tp:taxon-name-part taxon-name-part-type="genus" reg="Selaginella">S.</tp:taxon-name-part> <tp:taxon-name-part taxon-name-part-type="species" reg="pennata">pennata</tp:taxon-name-part></tp:taxon-name></italic> (<italic>Nakaike 3507</italic>, PE) <bold>3A–C</bold><italic><tp:taxon-name><tp:taxon-name-part taxon-name-part-type="genus" reg="Selaginella">S.</tp:taxon-name-part> <tp:taxon-name-part taxon-name-part-type="species" reg="chrysocaulos">chrysocaulos</tp:taxon-name-part></tp:taxon-name></italic> (<italic>Nakaike 1058</italic>, PE). A – Axillary leaves, B – Dorsal leaves, C – Ventral leaves. Scale bars: 0.2 mm.</p></caption><graphic xmlns:xlink="http://www.w3.org/1999/xlink" xlink:href="phytokeys-133-001-g005.jpg" position="float" orientation="portrait" xlink:type="simple" id="oo_344901.jpg"><uri content-type="original_file" xlink:type="simple">https://binary.pensoft.net/fig/344901</uri></graphic></fig><fig id="F10" position="float" orientation="portrait"><object-id xmlns:xlink="http://www.w3.org/1999/xlink" content-type="doi" xlink:type="simple">10.3897/phytokeys.133.37773.figure10</object-id><object-id xmlns:xlink="http://www.w3.org/1999/xlink" content-type="arpha" xlink:type="simple">BB6D7CBB-3ACA-56C5-9A3A-8A0A9ED3D94E</object-id><label>Figure 10.</label><caption><p>Diversity strobili of Nepalese <italic><tp:taxon-name><tp:taxon-name-part taxon-name-part-type="genus" reg="Selaginella">Selaginella</tp:taxon-name-part></tp:taxon-name></italic> species <bold>A</bold><italic><tp:taxon-name><tp:taxon-name-part taxon-name-part-type="genus" reg="Selaginella">S.</tp:taxon-name-part> <tp:taxon-name-part taxon-name-part-type="species" reg="laxistrobila">laxistrobila</tp:taxon-name-part></tp:taxon-name></italic> (<italic>Nakaike 1319</italic>, PE) <bold>B</bold><italic><tp:taxon-name><tp:taxon-name-part taxon-name-part-type="genus" reg="Selaginella">S.</tp:taxon-name-part> <tp:taxon-name-part taxon-name-part-type="species" reg="bisulcata">bisulcata</tp:taxon-name-part></tp:taxon-name></italic> (<italic>Nakaike 3786</italic>, PE) <bold>C</bold><italic><tp:taxon-name><tp:taxon-name-part taxon-name-part-type="genus" reg="Selaginella">S.</tp:taxon-name-part> <tp:taxon-name-part taxon-name-part-type="species" reg="pennata">pennata</tp:taxon-name-part></tp:taxon-name></italic> (<italic>Nakaike 3507</italic>, PE) <bold>D</bold><italic><tp:taxon-name><tp:taxon-name-part taxon-name-part-type="genus" reg="Selaginella">S.</tp:taxon-name-part> <tp:taxon-name-part taxon-name-part-type="species" reg="chrysocaulos">chrysocaulos</tp:taxon-name-part></tp:taxon-name></italic> (<italic>Nakaike 1058</italic>, PE) <bold>E</bold><italic><tp:taxon-name><tp:taxon-name-part taxon-name-part-type="genus" reg="Selaginella">S.</tp:taxon-name-part> <tp:taxon-name-part taxon-name-part-type="species" reg="ciliaris">ciliaris</tp:taxon-name-part></tp:taxon-name></italic> (s.n. <italic>1225</italic>, PE) <bold>F</bold><italic><tp:taxon-name><tp:taxon-name-part taxon-name-part-type="genus" reg="Selaginella">S.</tp:taxon-name-part> <tp:taxon-name-part taxon-name-part-type="species" reg="monospora">monospora</tp:taxon-name-part></tp:taxon-name></italic> (<italic>Tabata</italic> et al. <italic>11051</italic>, PE) <bold>G</bold><italic><tp:taxon-name><tp:taxon-name-part taxon-name-part-type="genus" reg="Selaginella">S.</tp:taxon-name-part> <tp:taxon-name-part taxon-name-part-type="species" reg="trichophylla">trichophylla</tp:taxon-name-part></tp:taxon-name></italic> (<italic>Lu</italic> &amp; <italic>Zhang 27625-B</italic>, PE) <bold>H</bold><italic><tp:taxon-name><tp:taxon-name-part taxon-name-part-type="genus" reg="Selaginella">S.</tp:taxon-name-part> <tp:taxon-name-part taxon-name-part-type="species" reg="repanda">repanda</tp:taxon-name-part></tp:taxon-name></italic> (<italic>Nakaike 3708</italic>, PE) <bold>I</bold><italic><tp:taxon-name><tp:taxon-name-part taxon-name-part-type="genus" reg="Selaginella">S.</tp:taxon-name-part> <tp:taxon-name-part taxon-name-part-type="species" reg="vaginata">vaginata</tp:taxon-name-part></tp:taxon-name></italic> (<italic>Nakaike 1102</italic>, PE). Scale bars: 2 mm (<bold>A, B</bold>), 2 mm (<bold>C, D, G, H</bold>), 1 mm (<bold>E, F, I</bold>).</p></caption><graphic xmlns:xlink="http://www.w3.org/1999/xlink" xlink:href="phytokeys-133-001-g010.jpg" position="float" orientation="portrait" xlink:type="simple" id="oo_344906.jpg"><uri content-type="original_file" xlink:type="simple">https://binary.pensoft.net/fig/344906</uri></graphic></fig><fig id="F24" position="float" orientation="portrait"><object-id xmlns:xlink="http://www.w3.org/1999/xlink" content-type="doi" xlink:type="simple">10.3897/phytokeys.133.37773.figure24</object-id><object-id xmlns:xlink="http://www.w3.org/1999/xlink" content-type="arpha" xlink:type="simple">2DE28834-6709-56B1-A654-67F0EB4F5C0E</object-id><label>Figure 24.</label><caption><p><italic><tp:taxon-name><tp:taxon-name-part taxon-name-part-type="genus" reg="Selaginella">Selaginella</tp:taxon-name-part> <tp:taxon-name-part taxon-name-part-type="species" reg="bisulcata">bisulcata</tp:taxon-name-part></tp:taxon-name></italic> Spring. <bold>A</bold> Habit, lower surface <bold>B</bold> habit, upper surface <bold>C</bold> strobilus, lower surface <bold>D</bold> fragment of the upper surface of the lateral branches <bold>E</bold> fragment of the lower surface of the lateral branches (<italic>J.F. Dobremez</italic> DBR NEP <italic>1233</italic>, E). Link: (<ext-link xmlns:xlink="http://www.w3.org/1999/xlink" xlink:type="simple" ext-link-type="uri" xlink:href="http://data.rbge.org.uk/herb/E00670678">http://data.rbge.org.uk/herb/E00670678</ext-link>).</p></caption><graphic xmlns:xlink="http://www.w3.org/1999/xlink" xlink:href="phytokeys-133-001-g024.jpg" position="float" orientation="portrait" xlink:type="simple" id="oo_344920.jpg"><uri content-type="original_file" xlink:type="simple">https://binary.pensoft.net/fig/344920</uri></graphic></fig></tp:treatment-sec><ref-list><ref id="B12"><mixed-citation xmlns:xlink="http://www.w3.org/1999/xlink" xlink:type="simple"><person-group><name name-style="western"><surname>Iwatsuki</surname><given-names>K</given-names></name></person-group> (<year>1975</year>) <article-title><tp:taxon-name><tp:taxon-name-part taxon-name-part-type="phylum">Pteridophyta</tp:taxon-name-part></tp:taxon-name>.</article-title> In: <person-group><name name-style="western"><surname>Ohashi</surname><given-names>H</given-names></name></person-group> (<role>Ed.</role>) <issue-title>Flora of Eastern Himalaya.</issue-title><source>Vol. 8. The University Museum, the University of Tokyo, Tokyo</source>, <fpage>166</fpage>–<lpage>205</lpage>.</mixed-citation></ref><ref id="B13"><mixed-citation xmlns:xlink="http://www.w3.org/1999/xlink" xlink:type="simple"><person-group><name name-style="western"><surname>Iwatsuki</surname><given-names>K</given-names></name></person-group> (<year>1988</year>) An enumeration of the pteridophytes of Nepal. In: The Himalayan Plants. Vol. 11. Bulletin, University Museum, University of Tokyo (Tokyo Daigaku. Sogo Kenkyu Shiryokan), 231–339.</mixed-citation></ref><ref id="B4"><mixed-citation xmlns:xlink="http://www.w3.org/1999/xlink" xlink:type="simple"><person-group><name name-style="western"><surname>Dixit</surname><given-names>RD</given-names></name></person-group> (<year>1992</year>) <source><tp:taxon-name><tp:taxon-name-part taxon-name-part-type="family">Selaginellaceae</tp:taxon-name-part></tp:taxon-name> of India.</source><publisher-name>Dehra Dun</publisher-name>, <publisher-loc>Bishen Singh Mahendra Pal Singh</publisher-loc>, <size units="page">196 pp</size>.</mixed-citation></ref><ref id="B27"><mixed-citation xmlns:xlink="http://www.w3.org/1999/xlink" xlink:type="simple"><person-group><name name-style="western"><surname>Thapa</surname><given-names>N</given-names></name></person-group> (<year>2002</year>) <article-title>Pteridophytes of Nepal. Bull.</article-title><source>Department Plant Resources</source><volume>19</volume>: <fpage>1</fpage>–<lpage>175</lpage>.</mixed-citation></ref><ref id="B33"><mixed-citation xmlns:xlink="http://www.w3.org/1999/xlink" xlink:type="simple"><person-group><name name-style="western"><surname>Zhang</surname><given-names>XC</given-names></name></person-group> (<year>2004</year>) <article-title><tp:taxon-name><tp:taxon-name-part taxon-name-part-type="family">Selaginellaceae</tp:taxon-name-part></tp:taxon-name>.</article-title> In: <person-group><name name-style="western"><surname>Zhang</surname><given-names>XC</given-names></name></person-group> (<role>Ed.</role>) <issue-title>Flora Republica Popularis Sinicae.</issue-title><source>Science Press, Beijing, Vol. 6</source>, <fpage>86</fpage>–<lpage>219</lpage>.</mixed-citation></ref><ref id="B35"><mixed-citation xmlns:xlink="http://www.w3.org/1999/xlink" xlink:type="simple"><person-group><name name-style="western"><surname>Zhang</surname><given-names>XC</given-names></name><name name-style="western"><surname>Nooteboom</surname><given-names>HP</given-names></name><name name-style="western"><surname>Kato</surname><given-names>M</given-names></name></person-group> (<year>2013</year>) <article-title><tp:taxon-name><tp:taxon-name-part taxon-name-part-type="family">Selaginellaceae</tp:taxon-name-part></tp:taxon-name>.</article-title> In: <person-group><name name-style="western"><surname>Wu</surname><given-names>ZY</given-names></name><name name-style="western"><surname>Raven</surname><given-names>PH</given-names></name><name name-style="western"><surname>Hong</surname><given-names>DY</given-names></name></person-group> (<role>Eds</role>) <issue-title>Flora of China.</issue-title><source>Science Press, Beijing and Missouri Botanical Garden Press, St. Louis, Vols 2–3</source>, <fpage>37</fpage>–<lpage>66</lpage>.</mixed-citation></ref><ref id="B7"><mixed-citation xmlns:xlink="http://www.w3.org/1999/xlink" xlink:type="simple"><person-group><name name-style="western"><surname>Fraser-Jenkins</surname><given-names>CR</given-names></name><name name-style="western"><surname>Kandel</surname><given-names>DR</given-names></name><name name-style="western"><surname>Pariyar</surname><given-names>S</given-names></name></person-group> (<year>2015</year>) <source>Ferns and fern-allies of Nepal. Vol. 1.</source><publisher-name>National Herbarium and Plant Laboratories</publisher-name>, <publisher-loc>Department of Plant Resources, Ministry of Forests and Soil Conservation, Kathmandu</publisher-loc>, <size units="page">508 pp</size>.</mixed-citation></ref><ref id="B8"><mixed-citation xmlns:xlink="http://www.w3.org/1999/xlink" xlink:type="simple"><person-group><name name-style="western"><surname>Fraser-Jenkins</surname><given-names>CR</given-names></name><name name-style="western"><surname>Gandhi</surname><given-names>KN</given-names></name><name name-style="western"><surname>Kholia</surname><given-names>BS</given-names></name><name name-style="western"><surname>Benniamin</surname><given-names>A</given-names></name></person-group> (<year>2017</year>) An annotated checklist of Indian Pteridophytes, Part – I (<tp:taxon-name><tp:taxon-name-part taxon-name-part-type="family">Lycopodiaceae</tp:taxon-name-part></tp:taxon-name> to Thelypteridace). Bishen Singh Mahendra Pal Singh Dehra Dun, 562 pp.</mixed-citation></ref></ref-list></tp:taxon-treatment>
