# Supplementary material for: A taxonomic revision of the genus Selaginella (Selaginellaceae) from Nepal
Source: PhytoKeys. 2019 Oct 7;133:1–76. doi: 10.3897/phytokeys.133.37773 (PMC6791900; doi:10.3897/phytokeys.133.37773)
Supplement: XML Treatment for Selaginella pennata [file phytokeys.133.37773-treatment15.xml]

<!DOCTYPE tp:taxon-treatment
  PUBLIC "-//TaxonX//DTD Taxonomic Treatment Publishing DTD v0 20100105//EN" "tax-treatment-NSO.dtd">
<tp:taxon-treatment xmlns:tp="http://www.plazi.org/taxpub"><tp:treatment-meta><kwd-group><label>Taxon classification</label><kwd><named-content xmlns:xlink="http://www.w3.org/1999/xlink" content-type="kingdom">Plantae</named-content></kwd><kwd><named-content xmlns:xlink="http://www.w3.org/1999/xlink" content-type="order">Selaginellales</named-content></kwd><kwd><named-content xmlns:xlink="http://www.w3.org/1999/xlink" content-type="family">Selaginellaceae</named-content></kwd></kwd-group><mixed-citation publication-type="journal"><person-group><name><surname>Shalimov</surname><given-names>Aleksandr Petrovich</given-names></name><name><surname>Wu</surname><given-names>Yu-Dong</given-names></name><name><surname>Zhang</surname><given-names>Xian-Chun</given-names></name></person-group><article-title>A taxonomic revision of the genus <italic><tp:taxon-name><tp:taxon-name-part taxon-name-part-type="genus" reg="Selaginella">Selaginella</tp:taxon-name-part></tp:taxon-name></italic> (<tp:taxon-name><tp:taxon-name-part taxon-name-part-type="family">Selaginellaceae</tp:taxon-name-part></tp:taxon-name>) from Nepal</article-title><source>PhytoKeys</source><day>07</day><month>10</month><year>2019</year><volume>133</volume><fpage>1</fpage><lpage>76</lpage><pub-id pub-id-type="doi">10.3897/phytokeys.133.37773</pub-id></mixed-citation></tp:treatment-meta><tp:nomenclature><tp:taxon-name><object-id xmlns:xlink="http://www.w3.org/1999/xlink" content-type="arpha" xlink:type="simple">6D670225-0B3D-506C-AEFB-179EAEADC9A6</object-id>
            <tp:taxon-name-part taxon-name-part-type="genus" reg="Selaginella">Selaginella</tp:taxon-name-part>
            <tp:taxon-name-part taxon-name-part-type="species" reg="pennata">pennata</tp:taxon-name-part>
          </tp:taxon-name><tp:taxon-authority>(D. Don) Spring</tp:taxon-authority><xref ref-type="fig" rid="F5">Figs 5</xref><xref ref-type="fig" rid="F10">(2A–C), 10C</xref><xref ref-type="fig" rid="F25">, 25</xref><tp:nomenclature-citation-list><tp:nomenclature-citation><tp:taxon-name>
                <tp:taxon-name-part taxon-name-part-type="genus" reg="Selaginella">Selaginella</tp:taxon-name-part> <tp:taxon-name-part taxon-name-part-type="species" reg="pennata">pennata</tp:taxon-name-part></tp:taxon-name><comment>(D. Don) Spring, Bull. Acad. Roy. Sci. Bruxelles 10: 232. 1843; <xref ref-type="bibr" rid="B1">Alston 1945</xref>; <xref ref-type="bibr" rid="B12">Iwatsuki 1975</xref>; <xref ref-type="bibr" rid="B13">Iwatsuki 1988</xref>; <xref ref-type="bibr" rid="B4">Dixit 1992</xref>; <xref ref-type="bibr" rid="B27">Thapa 2002</xref>; <xref ref-type="bibr" rid="B33">Zhang 2004</xref>; <xref ref-type="bibr" rid="B35">Zhang et al. 2013</xref>; <xref ref-type="bibr" rid="B7">Fraser-Jenkins et al. 2015</xref>; <xref ref-type="bibr" rid="B8">Fraser-Jenkins et al. 2017</xref>.</comment></tp:nomenclature-citation><tp:nomenclature-citation><tp:taxon-name>
                <tp:taxon-name-part taxon-name-part-type="genus" reg="Lycopodium"/>
                <tp:taxon-name-part taxon-name-part-type="species" reg="pennatum"/>
              </tp:taxon-name><comment>≡ <tp:taxon-name><tp:taxon-name-part taxon-name-part-type="genus" reg="Lycopodium">Lycopodium</tp:taxon-name-part> <tp:taxon-name-part taxon-name-part-type="species" reg="pennatum">pennatum</tp:taxon-name-part></tp:taxon-name> D. Don, Prodr. Fl. Nepal.: 18. 1824. </comment></tp:nomenclature-citation><tp:nomenclature-citation><tp:taxon-name>
                <tp:taxon-name-part taxon-name-part-type="genus" reg="Lycopodioides"/>
                <tp:taxon-name-part taxon-name-part-type="species" reg="pennata"/>
              </tp:taxon-name><comment>≡ <tp:taxon-name><tp:taxon-name-part taxon-name-part-type="genus" reg="Lycopodioides">Lycopodioides</tp:taxon-name-part> <tp:taxon-name-part taxon-name-part-type="species" reg="pennata">pennata</tp:taxon-name-part></tp:taxon-name> (D. Don) Kuntze, Revis. Gen. Pl. 1: 827. 1891. <bold>Type.</bold> (lectotype, designated by <xref ref-type="bibr" rid="B1">Alston 1945</xref>) NEPAL. «<tp:taxon-name><tp:taxon-name-part taxon-name-part-type="genus" reg="Lycopodium">Lycopodium</tp:taxon-name-part> <tp:taxon-name-part taxon-name-part-type="species" reg="pennatum">pennatum</tp:taxon-name-part></tp:taxon-name> Don Prod. Fl. Nep., Napaul, <italic>Dr. Buchanan</italic>, type specimen of <tp:taxon-name><tp:taxon-name-part taxon-name-part-type="genus" reg="Lycopodium">Lycopodium</tp:taxon-name-part> <tp:taxon-name-part taxon-name-part-type="species" reg="pennatum">pennatum</tp:taxon-name-part></tp:taxon-name> D. Don, det. A.H.G. Alston (BM). </comment></tp:nomenclature-citation><tp:nomenclature-citation><tp:taxon-name>
                <tp:taxon-name-part taxon-name-part-type="genus" reg="Selaginella"/>
                <tp:taxon-name-part taxon-name-part-type="species" reg="suberosa"/>
              </tp:taxon-name><comment>= <tp:taxon-name><tp:taxon-name-part taxon-name-part-type="genus" reg="Selaginella">Selaginella</tp:taxon-name-part> <tp:taxon-name-part taxon-name-part-type="species" reg="suberosa">suberosa</tp:taxon-name-part></tp:taxon-name> Spring, Monogr. Lycop. 1: 253, no. 191. 1850. <bold>Type.</bold> INDIA. Hindustania superiori, Gorval [error for the Khasi Hills]. <italic>Griffith</italic> s.n. (holotype: K; isotype: P?). </comment></tp:nomenclature-citation></tp:nomenclature-citation-list></tp:nomenclature><tp:treatment-sec sec-type="description" id="SECID0ECWBI"><title>Description.</title><p>Stems 15–35 cm, suberect. Rhizophores long, thick, restricted to basal and lower part of main stem. Main stems branched slightly above bottom of stem, not very regularly pinnately branched. Stems terete, not sulcate or sulcate in upper part. Axillary leaves ovate, 1.4–2.3 × 0.6–1.2 mm, base exauriculate, margin ciliolate in basal part, upward subentire, or with rarely cilia. Ventral leaves oblong or oblong-ovate, 1.6–3 × 0.7–1.4 mm, base rotundate, acroscopic base rounded, not overlapping stem and branches, margin sparsely shortly ciliolate, apex acute or apiculate. Dorsal leaves elliptic, sub-falcate, oblique, entire, margin rarely ciliolate, apex aristate with arista curved. Strobili solitary or pairs, terminal, compact, 4–10(–12) × 2.5–5 mm. Sporophylls dimorphic, dorsal sporophylls ovate-oblong, margin denticulate, apex acute, ventral sporophylls ovate, margin entire or denticulate, apex acute. Megaspores whitish, gray or dark brown, surface globose; microspores pale yellow, surface verrucate.</p></tp:treatment-sec><tp:treatment-sec sec-type="ecology" id="SECID0EHWBI"><title>Ecology.</title><p>Terrestrial, seasonally green, in mixed forests on rather dry mountain slopes. Alt. 500–2400 m.</p></tp:treatment-sec><tp:treatment-sec sec-type="distribution" id="SECID0EMWBI"><title>Distribution Nepal.</title><p>C, E.</p><p>Nepalese threatened status: not available data.</p></tp:treatment-sec><tp:treatment-sec sec-type="distribution" id="SECID0ESWBI"><title>General distribution.</title><p>CHINA (Yunnan), INDIA (Assam, Manipur, Meghalaya, Sikkim, West Bengal), MYANMAR, THAILAND.</p></tp:treatment-sec><tp:treatment-sec sec-type="Chromosome number" id="SECID0EXWBI"><title>Chromosome number.</title><p>Not available data.</p><p>Selected specimens examined:</p><p><bold>C Nepal: SINDHUPALCHOK</bold>: “Patibhanjyang to Talangmarang, terrestial growing on moist sandy cliff frequent, alt. 7010 to 7800 ft. (2135–2377 m), 22 Oct 1978, <italic>V.L. Gurung</italic>, <italic>M. Gorkhali 78/680</italic>” (KATH); “Manichur to Patibhanjyang, terrestial, growing on the shady moist place, common, alt. 7010–7800 ft. (2135–2377 m), 21 Oct 1978, <italic>V.L. Gurung</italic>, <italic>M. Gorkhali 78/604 (a)</italic>” (KATH).</p><p><bold>DHADING</bold>: “Birjet, alt. 1620 m, on mossy rock. 4 Nov 1989. <italic>N.P. Manandhar</italic> 12962” (KATH).</p><p><bold>RASUWA</bold>: “Mani gaon (on way to Ramche), terrestrial, grown on sandy and wetty slope by the way side abundant, alt. 1230 m, 29 Sep 1977, <italic>Mrs. V.L. Gurung</italic> et al. <italic>77/600</italic>” (KATH); “Mani gaon (on way to Ramche), terrestrial, grown on sandy and wetty slope by the way side abundant, alt. 1230 m, 29 Sep 1977, <italic>Mrs. V.L. Gurung</italic> et al. <italic>77/601</italic>” (KATH); “Rasuwa Distr.: in forest, Domen to Bompu, S. side of Langtang River, between Syabrubensi and bridge below Lama Hotel, lower Langtang Valley, alt. 1600–2200 m. 21 Aug 2001. <italic>C.R. Fraser-Jenkins</italic> &amp; <italic>G.B. Tamang</italic> 29198 <italic>(FN 5173)</italic>” (US, photo).</p><p><bold>KATHMANDU</bold>: “second Khola from the W. side of valley, at edge of low forest, c. 1500 m above and ¼ km S. E. of Bhangeri, above Gagal Phedim, N.W. of Sankhu, N. E. of Kathmandu, 2 Oct 2001, to <italic>C.R. Fraser-Jenkins</italic> &amp; <italic>G.B. Tamang 29345 (FN 5320)</italic>” (US, photo).</p><p><bold>LAMJUNG</bold>: “Phelingsanku, <named-content xmlns:xlink="http://www.w3.org/1999/xlink" content-type="dwc:verbatimCoordinates" xlink:type="simple"><named-content content-type="geo-json" specific-use="{&#34;type&#34;:&#34;Point&#34;,&#34;coordinates&#34;:[84.400000,28.216667]}" id="NCID0EQYBI" xlink:type="simple">28°13'N, 84°24'E</named-content></named-content>, alt. 650 m, 25 Nov 1970, <italic>J.F. Dobremez</italic> DBR NEP <italic>646</italic>” (E00754783).</p><p><bold>KASKI</bold>: “Dhampus, Pokhara, alt. 1000–1500 m, 10 Nov 1988, <italic>T. Nakaike 3776</italic>” (PE01622289); “Pokhara, on S side of Phewa Tal, c. 3–4 km. W of «Fishtail Lodge» Hotel, opposite Pokhara «Lakeside» town (Baidam). “Up forested khola at and shortly west of Anadu village. 24 Sep 1997. <italic>C.R. Fraser-Jenkins 25566</italic> (<italic>FN 1544</italic>)” (US, photo); “Pokhara to Hyenda, alt. 1000–1100 m, 20 Sep 1976, <italic>Y. Suehiro 93</italic>, <italic>94</italic>” (KYO, photo); “Naudanda, alt. 1300 m, 21 Sep 1976, <italic>Y. Suehiro 2040</italic>” (KYO, photo).</p><p><bold>TANAHUN</bold>: “among boulders by stream in forest on W. side of Khane khola valley, between Dumrekharka village and W. part of Chimkeshwori Darrah(mountain) S. of Khanekhola village, c. 3 km W of Anbu Khaireni, W. of Mugling on Damauli and Pokhara, 7 Oct 2000, <italic>C.R. Fraser-Jenkins 28630</italic> (<italic>FN 4605</italic>)” (US, photo).</p><p><bold>KATHMANDU</bold>: “Jarkini, alt. 1600–1700 m. 29 Sep 1986, <italic>T. Nakaike 2041</italic>” (PE 01622288); <bold>RAMECHAP</bold>: “between Bhandar and Kenja, alt. 2100–1700 m. 7 Oct 1988, <italic>T. Nakaike 3201</italic>” (PE 01622286);</p><p><bold>UDAYAPUR</bold>: “vers le col de Sukhchauri, boises exposés vers l’est, 1000 m, 7 Nov 1954, <italic>A. Zimmermann 2100</italic>” (KYO, photo).</p><p>E Nepal:</p><p><bold>SANKHUWASABHA</bold> “Simbu, <named-content xmlns:xlink="http://www.w3.org/1999/xlink" content-type="dwc:verbatimCoordinates" xlink:type="simple"><named-content content-type="geo-json" specific-use="{&#34;type&#34;:&#34;Point&#34;,&#34;coordinates&#34;:[87.783333,27.366667]}" id="NCID0EI1BI" xlink:type="simple">27°22'N, 87°47'E</named-content></named-content>, alt. 1800 m, 05 Oct 1971, <italic>J.F. Dobremez</italic> DBR NEP <italic>1337</italic>” (E00754787).</p><p><bold>SOLUKHUMBU</bold>: “Karodo, near Kenja, Solukumbu, alt. c. 1750 m, 22 Oct 1988, <italic>T. Nakaike 3507</italic>” (PE);</p><p><bold>PANCHTAR</bold>: “Ektin, <named-content xmlns:xlink="http://www.w3.org/1999/xlink" content-type="dwc:verbatimCoordinates" xlink:type="simple"><named-content content-type="geo-json" specific-use="{&#34;type&#34;:&#34;Point&#34;,&#34;coordinates&#34;:[87.883333,27.200000]}" id="NCID0E41BI" xlink:type="simple">27°12'N, 87°53'E</named-content></named-content>, alt. 1500 m, 2 Oct 1971, <italic>J.F. Dobremez</italic> DBR NEP <italic>1300 B</italic>” (E00670574).</p><p><bold>MORANG</bold>: “Chisapani, on the moist place, stem red rhizome long, alt. 600 m, 26 Sep 1971, <italic>D.P. Joshi 28</italic>” (KATH); “Chisapani, alt. 500 m, <named-content xmlns:xlink="http://www.w3.org/1999/xlink" content-type="dwc:verbatimCoordinates" xlink:type="simple"><named-content content-type="geo-json" specific-use="{&#34;type&#34;:&#34;Point&#34;,&#34;coordinates&#34;:[87.916667,26.833333]}" id="NCID0EO2BI" xlink:type="simple">26°50'N, 87°55'E</named-content></named-content>, 26 Sep 1971, <italic>J.F. Dobremez</italic> DBR NEP <italic>1169</italic>” (E00670671).</p></tp:treatment-sec><tp:treatment-sec><!--Section generated to contain objects referenced in tp:taxon-treatment.--><fig id="F5" position="float" orientation="portrait"><object-id xmlns:xlink="http://www.w3.org/1999/xlink" content-type="doi" xlink:type="simple">10.3897/phytokeys.133.37773.figure5</object-id><object-id xmlns:xlink="http://www.w3.org/1999/xlink" content-type="arpha" xlink:type="simple">912DBD67-18F6-5281-BAFB-D398B3BA8167</object-id><label>Figure 5.</label><caption><p>Morphological diversity of the leaves of Nepalese <italic><tp:taxon-name><tp:taxon-name-part taxon-name-part-type="genus" reg="Sealginella">Sealginella</tp:taxon-name-part></tp:taxon-name></italic> species <bold>1A–C</bold><italic><tp:taxon-name><tp:taxon-name-part taxon-name-part-type="genus" reg="Selaginella">S.</tp:taxon-name-part> <tp:taxon-name-part taxon-name-part-type="species" reg="bisulcata">bisulcata</tp:taxon-name-part></tp:taxon-name></italic> (<italic>Nakaike 3786</italic>, PE) <bold>2A–C</bold><italic><tp:taxon-name><tp:taxon-name-part taxon-name-part-type="genus" reg="Selaginella">S.</tp:taxon-name-part> <tp:taxon-name-part taxon-name-part-type="species" reg="pennata">pennata</tp:taxon-name-part></tp:taxon-name></italic> (<italic>Nakaike 3507</italic>, PE) <bold>3A–C</bold><italic><tp:taxon-name><tp:taxon-name-part taxon-name-part-type="genus" reg="Selaginella">S.</tp:taxon-name-part> <tp:taxon-name-part taxon-name-part-type="species" reg="chrysocaulos">chrysocaulos</tp:taxon-name-part></tp:taxon-name></italic> (<italic>Nakaike 1058</italic>, PE). A – Axillary leaves, B – Dorsal leaves, C – Ventral leaves. Scale bars: 0.2 mm.</p></caption><graphic xmlns:xlink="http://www.w3.org/1999/xlink" xlink:href="phytokeys-133-001-g005.jpg" position="float" orientation="portrait" xlink:type="simple" id="oo_344901.jpg"><uri content-type="original_file" xlink:type="simple">https://binary.pensoft.net/fig/344901</uri></graphic></fig><fig id="F10" position="float" orientation="portrait"><object-id xmlns:xlink="http://www.w3.org/1999/xlink" content-type="doi" xlink:type="simple">10.3897/phytokeys.133.37773.figure10</object-id><object-id xmlns:xlink="http://www.w3.org/1999/xlink" content-type="arpha" xlink:type="simple">BB6D7CBB-3ACA-56C5-9A3A-8A0A9ED3D94E</object-id><label>Figure 10.</label><caption><p>Diversity strobili of Nepalese <italic><tp:taxon-name><tp:taxon-name-part taxon-name-part-type="genus" reg="Selaginella">Selaginella</tp:taxon-name-part></tp:taxon-name></italic> species <bold>A</bold><italic><tp:taxon-name><tp:taxon-name-part taxon-name-part-type="genus" reg="Selaginella">S.</tp:taxon-name-part> <tp:taxon-name-part taxon-name-part-type="species" reg="laxistrobila">laxistrobila</tp:taxon-name-part></tp:taxon-name></italic> (<italic>Nakaike 1319</italic>, PE) <bold>B</bold><italic><tp:taxon-name><tp:taxon-name-part taxon-name-part-type="genus" reg="Selaginella">S.</tp:taxon-name-part> <tp:taxon-name-part taxon-name-part-type="species" reg="bisulcata">bisulcata</tp:taxon-name-part></tp:taxon-name></italic> (<italic>Nakaike 3786</italic>, PE) <bold>C</bold><italic><tp:taxon-name><tp:taxon-name-part taxon-name-part-type="genus" reg="Selaginella">S.</tp:taxon-name-part> <tp:taxon-name-part taxon-name-part-type="species" reg="pennata">pennata</tp:taxon-name-part></tp:taxon-name></italic> (<italic>Nakaike 3507</italic>, PE) <bold>D</bold><italic><tp:taxon-name><tp:taxon-name-part taxon-name-part-type="genus" reg="Selaginella">S.</tp:taxon-name-part> <tp:taxon-name-part taxon-name-part-type="species" reg="chrysocaulos">chrysocaulos</tp:taxon-name-part></tp:taxon-name></italic> (<italic>Nakaike 1058</italic>, PE) <bold>E</bold><italic><tp:taxon-name><tp:taxon-name-part taxon-name-part-type="genus" reg="Selaginella">S.</tp:taxon-name-part> <tp:taxon-name-part taxon-name-part-type="species" reg="ciliaris">ciliaris</tp:taxon-name-part></tp:taxon-name></italic> (s.n. <italic>1225</italic>, PE) <bold>F</bold><italic><tp:taxon-name><tp:taxon-name-part taxon-name-part-type="genus" reg="Selaginella">S.</tp:taxon-name-part> <tp:taxon-name-part taxon-name-part-type="species" reg="monospora">monospora</tp:taxon-name-part></tp:taxon-name></italic> (<italic>Tabata</italic> et al. <italic>11051</italic>, PE) <bold>G</bold><italic><tp:taxon-name><tp:taxon-name-part taxon-name-part-type="genus" reg="Selaginella">S.</tp:taxon-name-part> <tp:taxon-name-part taxon-name-part-type="species" reg="trichophylla">trichophylla</tp:taxon-name-part></tp:taxon-name></italic> (<italic>Lu</italic> &amp; <italic>Zhang 27625-B</italic>, PE) <bold>H</bold><italic><tp:taxon-name><tp:taxon-name-part taxon-name-part-type="genus" reg="Selaginella">S.</tp:taxon-name-part> <tp:taxon-name-part taxon-name-part-type="species" reg="repanda">repanda</tp:taxon-name-part></tp:taxon-name></italic> (<italic>Nakaike 3708</italic>, PE) <bold>I</bold><italic><tp:taxon-name><tp:taxon-name-part taxon-name-part-type="genus" reg="Selaginella">S.</tp:taxon-name-part> <tp:taxon-name-part taxon-name-part-type="species" reg="vaginata">vaginata</tp:taxon-name-part></tp:taxon-name></italic> (<italic>Nakaike 1102</italic>, PE). Scale bars: 2 mm (<bold>A, B</bold>), 2 mm (<bold>C, D, G, H</bold>), 1 mm (<bold>E, F, I</bold>).</p></caption><graphic xmlns:xlink="http://www.w3.org/1999/xlink" xlink:href="phytokeys-133-001-g010.jpg" position="float" orientation="portrait" xlink:type="simple" id="oo_344906.jpg"><uri content-type="original_file" xlink:type="simple">https://binary.pensoft.net/fig/344906</uri></graphic></fig><fig id="F25" position="float" orientation="portrait"><object-id xmlns:xlink="http://www.w3.org/1999/xlink" content-type="doi" xlink:type="simple">10.3897/phytokeys.133.37773.figure25</object-id><object-id xmlns:xlink="http://www.w3.org/1999/xlink" content-type="arpha" xlink:type="simple">C56AAD2B-60F6-50D3-BEBE-34CDEFF2CFC0</object-id><label>Figure 25.</label><caption><p><italic><tp:taxon-name><tp:taxon-name-part taxon-name-part-type="genus" reg="Selaginella">Selaginella</tp:taxon-name-part> <tp:taxon-name-part taxon-name-part-type="species" reg="pennata">pennata</tp:taxon-name-part></tp:taxon-name></italic> (D. Don) Spring. <bold>A</bold> Habit, lower surface <bold>B</bold> strobilus, lower surface <bold>C</bold> fragment of the lower surface of the lateral branches (<italic>J.F. Dobremez</italic> DBR NEP <italic>1169</italic>, E). Link: (<ext-link xmlns:xlink="http://www.w3.org/1999/xlink" xlink:type="simple" ext-link-type="uri" xlink:href="http://data.rbge.org.uk/herb/E00670671">http://data.rbge.org.uk/herb/E00670671</ext-link>).</p></caption><graphic xmlns:xlink="http://www.w3.org/1999/xlink" xlink:href="phytokeys-133-001-g025.jpg" position="float" orientation="portrait" xlink:type="simple" id="oo_344921.jpg"><uri content-type="original_file" xlink:type="simple">https://binary.pensoft.net/fig/344921</uri></graphic></fig></tp:treatment-sec><ref-list><ref id="B1"><mixed-citation xmlns:xlink="http://www.w3.org/1999/xlink" xlink:type="simple"><person-group><name name-style="western"><surname>Alston</surname><given-names>AHG</given-names></name></person-group> (<year>1945</year>) <article-title>An enumeration of the Indian species of <italic><tp:taxon-name><tp:taxon-name-part taxon-name-part-type="genus">Selaginella</tp:taxon-name-part></tp:taxon-name></italic>.</article-title><source>Proceedings of the National Institute of Sciences of India</source><volume>11</volume>: <fpage>211</fpage>–<lpage>235</lpage>.</mixed-citation></ref><ref id="B12"><mixed-citation xmlns:xlink="http://www.w3.org/1999/xlink" xlink:type="simple"><person-group><name name-style="western"><surname>Iwatsuki</surname><given-names>K</given-names></name></person-group> (<year>1975</year>) <article-title><tp:taxon-name><tp:taxon-name-part taxon-name-part-type="phylum">Pteridophyta</tp:taxon-name-part></tp:taxon-name>.</article-title> In: <person-group><name name-style="western"><surname>Ohashi</surname><given-names>H</given-names></name></person-group> (<role>Ed.</role>) <issue-title>Flora of Eastern Himalaya.</issue-title><source>Vol. 8. The University Museum, the University of Tokyo, Tokyo</source>, <fpage>166</fpage>–<lpage>205</lpage>.</mixed-citation></ref><ref id="B13"><mixed-citation xmlns:xlink="http://www.w3.org/1999/xlink" xlink:type="simple"><person-group><name name-style="western"><surname>Iwatsuki</surname><given-names>K</given-names></name></person-group> (<year>1988</year>) An enumeration of the pteridophytes of Nepal. In: The Himalayan Plants. Vol. 11. Bulletin, University Museum, University of Tokyo (Tokyo Daigaku. Sogo Kenkyu Shiryokan), 231–339.</mixed-citation></ref><ref id="B4"><mixed-citation xmlns:xlink="http://www.w3.org/1999/xlink" xlink:type="simple"><person-group><name name-style="western"><surname>Dixit</surname><given-names>RD</given-names></name></person-group> (<year>1992</year>) <source><tp:taxon-name><tp:taxon-name-part taxon-name-part-type="family">Selaginellaceae</tp:taxon-name-part></tp:taxon-name> of India.</source><publisher-name>Dehra Dun</publisher-name>, <publisher-loc>Bishen Singh Mahendra Pal Singh</publisher-loc>, <size units="page">196 pp</size>.</mixed-citation></ref><ref id="B27"><mixed-citation xmlns:xlink="http://www.w3.org/1999/xlink" xlink:type="simple"><person-group><name name-style="western"><surname>Thapa</surname><given-names>N</given-names></name></person-group> (<year>2002</year>) <article-title>Pteridophytes of Nepal. Bull.</article-title><source>Department Plant Resources</source><volume>19</volume>: <fpage>1</fpage>–<lpage>175</lpage>.</mixed-citation></ref><ref id="B33"><mixed-citation xmlns:xlink="http://www.w3.org/1999/xlink" xlink:type="simple"><person-group><name name-style="western"><surname>Zhang</surname><given-names>XC</given-names></name></person-group> (<year>2004</year>) <article-title><tp:taxon-name><tp:taxon-name-part taxon-name-part-type="family">Selaginellaceae</tp:taxon-name-part></tp:taxon-name>.</article-title> In: <person-group><name name-style="western"><surname>Zhang</surname><given-names>XC</given-names></name></person-group> (<role>Ed.</role>) <issue-title>Flora Republica Popularis Sinicae.</issue-title><source>Science Press, Beijing, Vol. 6</source>, <fpage>86</fpage>–<lpage>219</lpage>.</mixed-citation></ref><ref id="B35"><mixed-citation xmlns:xlink="http://www.w3.org/1999/xlink" xlink:type="simple"><person-group><name name-style="western"><surname>Zhang</surname><given-names>XC</given-names></name><name name-style="western"><surname>Nooteboom</surname><given-names>HP</given-names></name><name name-style="western"><surname>Kato</surname><given-names>M</given-names></name></person-group> (<year>2013</year>) <article-title><tp:taxon-name><tp:taxon-name-part taxon-name-part-type="family">Selaginellaceae</tp:taxon-name-part></tp:taxon-name>.</article-title> In: <person-group><name name-style="western"><surname>Wu</surname><given-names>ZY</given-names></name><name name-style="western"><surname>Raven</surname><given-names>PH</given-names></name><name name-style="western"><surname>Hong</surname><given-names>DY</given-names></name></person-group> (<role>Eds</role>) <issue-title>Flora of China.</issue-title><source>Science Press, Beijing and Missouri Botanical Garden Press, St. Louis, Vols 2–3</source>, <fpage>37</fpage>–<lpage>66</lpage>.</mixed-citation></ref><ref id="B7"><mixed-citation xmlns:xlink="http://www.w3.org/1999/xlink" xlink:type="simple"><person-group><name name-style="western"><surname>Fraser-Jenkins</surname><given-names>CR</given-names></name><name name-style="western"><surname>Kandel</surname><given-names>DR</given-names></name><name name-style="western"><surname>Pariyar</surname><given-names>S</given-names></name></person-group> (<year>2015</year>) <source>Ferns and fern-allies of Nepal. Vol. 1.</source><publisher-name>National Herbarium and Plant Laboratories</publisher-name>, <publisher-loc>Department of Plant Resources, Ministry of Forests and Soil Conservation, Kathmandu</publisher-loc>, <size units="page">508 pp</size>.</mixed-citation></ref><ref id="B8"><mixed-citation xmlns:xlink="http://www.w3.org/1999/xlink" xlink:type="simple"><person-group><name name-style="western"><surname>Fraser-Jenkins</surname><given-names>CR</given-names></name><name name-style="western"><surname>Gandhi</surname><given-names>KN</given-names></name><name name-style="western"><surname>Kholia</surname><given-names>BS</given-names></name><name name-style="western"><surname>Benniamin</surname><given-names>A</given-names></name></person-group> (<year>2017</year>) An annotated checklist of Indian Pteridophytes, Part – I (<tp:taxon-name><tp:taxon-name-part taxon-name-part-type="family">Lycopodiaceae</tp:taxon-name-part></tp:taxon-name> to Thelypteridace). Bishen Singh Mahendra Pal Singh Dehra Dun, 562 pp.</mixed-citation></ref></ref-list></tp:taxon-treatment>
