# Supplementary material for: A taxonomic revision of the genus Selaginella (Selaginellaceae) from Nepal
Source: PhytoKeys. 2019 Oct 7;133:1–76. doi: 10.3897/phytokeys.133.37773 (PMC6791900; doi:10.3897/phytokeys.133.37773)
Supplement: XML Treatment for Selaginella chrysocaulos [file phytokeys.133.37773-treatment16.xml]

<!DOCTYPE tp:taxon-treatment
  PUBLIC "-//TaxonX//DTD Taxonomic Treatment Publishing DTD v0 20100105//EN" "tax-treatment-NSO.dtd">
<tp:taxon-treatment xmlns:tp="http://www.plazi.org/taxpub"><tp:treatment-meta><kwd-group><label>Taxon classification</label><kwd><named-content xmlns:xlink="http://www.w3.org/1999/xlink" content-type="kingdom">Plantae</named-content></kwd><kwd><named-content xmlns:xlink="http://www.w3.org/1999/xlink" content-type="order">Selaginellales</named-content></kwd><kwd><named-content xmlns:xlink="http://www.w3.org/1999/xlink" content-type="family">Selaginellaceae</named-content></kwd></kwd-group><mixed-citation publication-type="journal"><person-group><name><surname>Shalimov</surname><given-names>Aleksandr Petrovich</given-names></name><name><surname>Wu</surname><given-names>Yu-Dong</given-names></name><name><surname>Zhang</surname><given-names>Xian-Chun</given-names></name></person-group><article-title>A taxonomic revision of the genus <italic><tp:taxon-name><tp:taxon-name-part taxon-name-part-type="genus" reg="Selaginella">Selaginella</tp:taxon-name-part></tp:taxon-name></italic> (<tp:taxon-name><tp:taxon-name-part taxon-name-part-type="family">Selaginellaceae</tp:taxon-name-part></tp:taxon-name>) from Nepal</article-title><source>PhytoKeys</source><day>07</day><month>10</month><year>2019</year><volume>133</volume><fpage>1</fpage><lpage>76</lpage><pub-id pub-id-type="doi">10.3897/phytokeys.133.37773</pub-id></mixed-citation></tp:treatment-meta><tp:nomenclature><tp:taxon-name><object-id xmlns:xlink="http://www.w3.org/1999/xlink" content-type="arpha" xlink:type="simple">37705999-9582-5C52-A84B-97182C251BFB</object-id>
            <tp:taxon-name-part taxon-name-part-type="genus" reg="Selaginella">Selaginella</tp:taxon-name-part>
            <tp:taxon-name-part taxon-name-part-type="species" reg="chrysocaulos">chrysocaulos</tp:taxon-name-part>
          </tp:taxon-name><tp:taxon-authority>(Hook. &amp; Grev.) Spring</tp:taxon-authority><xref ref-type="fig" rid="F5">Figs 5</xref><xref ref-type="fig" rid="F10">(3A–C), 10D</xref><xref ref-type="fig" rid="F26">, 26</xref><tp:nomenclature-citation-list><tp:nomenclature-citation><tp:taxon-name>
                <tp:taxon-name-part taxon-name-part-type="genus" reg="Selaginella">Selaginella</tp:taxon-name-part> <tp:taxon-name-part taxon-name-part-type="species" reg="chrysocaulos">chrysocaulos</tp:taxon-name-part></tp:taxon-name><comment>(Hook. &amp; Grev.) Spring, Bull. Acad. Roy. Sci. Bruxelles 10(1): 232, no. 141. 1843; <xref ref-type="bibr" rid="B12">Iwatsuki 1975</xref>; <xref ref-type="bibr" rid="B13">Iwatsuki 1988</xref>; <xref ref-type="bibr" rid="B4">Dixit 1992</xref>; <xref ref-type="bibr" rid="B27">Thapa 2002</xref>; <xref ref-type="bibr" rid="B33">Zhang 2004</xref>; <xref ref-type="bibr" rid="B35">Zhang et al. 2013</xref>; <xref ref-type="bibr" rid="B7">Fraser-Jenkins et al. 2015</xref>; <xref ref-type="bibr" rid="B8">Fraser-Jenkins et al. 2017</xref>.</comment></tp:nomenclature-citation><tp:nomenclature-citation><tp:taxon-name>
                <tp:taxon-name-part taxon-name-part-type="genus" reg="Lycopodium"/>
                <tp:taxon-name-part taxon-name-part-type="species" reg="chrysocaulos"/>
              </tp:taxon-name><comment>≡ <tp:taxon-name><tp:taxon-name-part taxon-name-part-type="genus" reg="Lycopodium"/><tp:taxon-name-part taxon-name-part-type="species" reg="chrysocaulos"/></tp:taxon-name> Hook. &amp; Grev., Bot. Misc. 2: 401. 1831. </comment></tp:nomenclature-citation><tp:nomenclature-citation><tp:taxon-name>
                <tp:taxon-name-part taxon-name-part-type="genus" reg="Lycopodioides"/>
                <tp:taxon-name-part taxon-name-part-type="species" reg="chrysocaulos"/>
              </tp:taxon-name><comment>≡ <tp:taxon-name><tp:taxon-name-part taxon-name-part-type="genus" reg="Lycopodioides">Lycopodioides</tp:taxon-name-part> <tp:taxon-name-part taxon-name-part-type="species" reg="chrysocaulos">chrysocaulos</tp:taxon-name-part></tp:taxon-name> (Hook. &amp; Grev.) H.S. Kung, Fl. Sichuanica 6: 78, pl. 24. 1988. <bold>Type.</bold> NEPAL. <italic>N. Wallich List</italic> n. <italic>127</italic> (holotype: K; isotype: E). </comment></tp:nomenclature-citation><tp:nomenclature-citation><tp:taxon-name>
                <tp:taxon-name-part taxon-name-part-type="genus" reg="Selaginella"/>
                <tp:taxon-name-part taxon-name-part-type="species" reg="hypnoides"/>
              </tp:taxon-name><comment>= <tp:taxon-name><tp:taxon-name-part taxon-name-part-type="genus" reg="Selaginella">Selaginella</tp:taxon-name-part> <tp:taxon-name-part taxon-name-part-type="species" reg="hypnoides">hypnoides</tp:taxon-name-part></tp:taxon-name> Spring, Mém. Acad. Roy. Sci. Belgique 24(2): 101. 1850. <bold>Type.</bold> INDIA. Himalaya, <italic>Jacquemont</italic> n. <italic>1041</italic> (holotype: P [00523047]). </comment></tp:nomenclature-citation><tp:nomenclature-citation><tp:taxon-name>
                <tp:taxon-name-part taxon-name-part-type="genus" reg="Selaginella"/>
                <tp:taxon-name-part taxon-name-part-type="species" reg="philippina"/>
                <tp:taxon-name-part taxon-name-part-type="variety" reg="khasiensis"/>
              </tp:taxon-name><comment>= <tp:taxon-name><tp:taxon-name-part taxon-name-part-type="genus" reg="Selaginella">Selaginella</tp:taxon-name-part> <tp:taxon-name-part taxon-name-part-type="species" reg="philippina">philippina</tp:taxon-name-part> <tp:taxon-name-part taxon-name-part-type="infraspecific-rank">var.</tp:taxon-name-part> <tp:taxon-name-part taxon-name-part-type="variety" reg="khasiensis">khasiensis</tp:taxon-name-part></tp:taxon-name> Baker, J. Bot. 22: 298. 1884. <bold>Type.</bold> INDIA. Mt. Khasia, <italic>Griffith</italic> s.n. (holotype: K?). </comment></tp:nomenclature-citation><tp:nomenclature-citation><tp:taxon-name>
                <tp:taxon-name-part taxon-name-part-type="genus" reg="Selaginella"/>
                <tp:taxon-name-part taxon-name-part-type="species" reg="rosenstockii"/>
              </tp:taxon-name><comment>= <tp:taxon-name><tp:taxon-name-part taxon-name-part-type="genus" reg="Selaginella">Selaginella</tp:taxon-name-part> <tp:taxon-name-part taxon-name-part-type="species" reg="rosenstockii">rosenstockii</tp:taxon-name-part></tp:taxon-name> Hieron., Hedwigia 43: 22. 1904. <bold>Type.</bold> INDIA. India Orientalis: Simla in via Kangra, and Jammu and Kashmir, alt. s. m. inter 1000 et 3000 m. Jun.–Sept. 1856. <italic>Schlagintweit</italic> n. <italic>13256</italic> (syntypes: S [S–P–17948], B [200154162]); Himalaya loco accuratius non indicato, <italic>Warburg 1005</italic> (syntype: B [20 0154160]); Ny nee Jal, s.m. c. 3000 m., <italic>Strachey</italic>, <italic>Winterbottom 9</italic> (syntypes: B [20 0154159], [20 0154157]; Mussoorie, <italic>Jameson</italic> n. <italic>582</italic> partim (syntype: B [20 0154156]; Simla, Regio Temp., <italic>T. Thomson</italic> s.n. (syntype: B [20 0154158]). </comment></tp:nomenclature-citation></tp:nomenclature-citation-list></tp:nomenclature><tp:treatment-sec sec-type="description" id="SECID0EYDCI"><title>Description.</title><p>Stems 5–25 cm, evergreen or seasonally green, erect, with elongate tuber at base. Rhizophores restricted to base of stem or borne in lower part. Main stems branched from near base or from lower part upward, in basal part main stem 0.5–1 mm in diam. Stems stramineous, terete or subquadrangular, primary leafy branches 6–12 pairs, forked or once or twice pinnately branched, branchlets sparse. Axillary leaves asymmetrical, narrowly ovate or narrowly elliptic, 2–3 × 1–1.4 mm, base exauriculate, in base margin ciliolate, apex blunt-acute. Ventral leaves asymmetrical, ovate-lanceolate, 1.4–2 × 0.8–1.4 mm, leaves on branches slightly ascending or spreading, margin sparsely minutely denticulate or ciliolate at base, apex acute. Dorsal leaves asymmetrical, narrowly ovate, 0.6–1 × 0.3–0.5 mm, base subcordate or obliquely cordate, carinate or not carinate, in basal part margin denticulate or ciliolate, apex acuminate or aristate. Strobili solitary, terminal, compact, 3–5 × 1–1.5 mm. Sporophylls slightly or strongly dimorphic, ventral sporophylls ovate, margin denticulate; dorsal sporophylls with sporophyll-pteryx incomplete and ciliolate, margin ciliolate. Megaspores yellowish, surface verrucate; microspores orange, surface verrucate.</p></tp:treatment-sec><tp:treatment-sec sec-type="ecology" id="SECID0E4DCI"><title>Ecology.</title><p>On clay soil or on damp shaded banks in forest. Alt. 1400–2900 m.</p></tp:treatment-sec><tp:treatment-sec sec-type="distribution" id="SECID0ECECI"><title>Distribution in Nepal.</title><p>W, C, E.</p><p>Nepalese threatened status: not available data.</p></tp:treatment-sec><tp:treatment-sec sec-type="distribution" id="SECID0EIECI"><title>General distribution.</title><p>BHUTAN, CHINA (Guizhou, Sichuan, Xizang, Yunnan), INDIA (Darjeeling, Himachal Pradesh, Jharkhand, Jammu and Kashmir, Manipur, Meghalaya, Sikkim, Nagaland, Uttarakhand, West Bengal), MALAYSIA (Peninsular), MYANMAR, PAKISTAN, VIETNAM.</p></tp:treatment-sec><tp:treatment-sec sec-type="Chromosome number" id="SECID0ENECI"><title>Chromosome number.</title><p>2n=24 (<xref ref-type="bibr" rid="B19">Loyal 1976</xref>; <xref ref-type="bibr" rid="B20">Loyal and Kumar 1984</xref>).</p><p>Selected specimens examined:</p><p>Nepal: “Ghunre, alt. 2400 m, 9 Jul 1972, <italic>A. Maire</italic> AMA <italic>9</italic>” (E00670585); “9 Jul 1972, <italic>A. Maire</italic>, AMA <italic>8</italic>” (E00754794).</p><p><bold>W Nepal: MUGU</bold>: “Dalupata, Carpinus faginea forest, aspect N 40°W, alt. 2220 m, Incination 35° (S8301), 1 Oct 1983, <italic>H. Tabata</italic> et al. <italic>20718</italic>” (KYO, photo); “Between Toli and Rara, <italic><tp:taxon-name><tp:taxon-name-part taxon-name-part-type="genus" reg="Aesculus">Aesculus</tp:taxon-name-part> <tp:taxon-name-part taxon-name-part-type="species" reg="indica">indica</tp:taxon-name-part></tp:taxon-name></italic> forest along Khatyar Khola river, alt. 2400 m, 8 Sep 1983, <italic>H. Tabata</italic> et al. <italic>24936</italic>” (KYO, photo).</p><p><bold>C Nepal KATHMANDU</bold>: “Chandragiri, near Thankot, Kathmandu, Nuwakot, c. 2000 m, 19 Nov 1988, <italic>T. Nakaike 3855</italic>” (PE 01622152), “l.c. <italic>3856</italic>” (PE 01593958), “l.c. <italic>3860</italic>” (PE 01634004); “Siwapuri, Kathmandu, Nuwakot, alt. 2500 m, 23 Nov 1988, <italic>T. Nakaike 3877</italic>” (PE 01593956); “Between Siwapuri and Burhanilkanth, Kathmandu, alt. 2000–2550 m, 24 Nov 1988, <italic>T. Nakaike 3890</italic>” (PE 01593968); “Gokarna Ban, Kathmandu, alt. 1350 m, 29 Oct 1988, <italic>T. Nakaike 3551</italic>” (PE 0162223).</p><p><bold>NUWAKOT</bold>: “Nuwakot: Tare Pati-Gul Bhanjyang, alt. c. 2100–3000 m, 25 Oct 1979, <italic>T. Nakaike 324</italic>” (PE).</p><p><bold>DOLAKHA</bold>: “Jarsa-jiri above Sikri, Bagmati, alt. 8000 ft, 21 Sep 1968, <italic>Banerjee</italic>, <italic>S. Shrestha 2850</italic>” (US, photo); “En route from Thore Pati, alt. 3560 m to Kutumsang, alt. 2500 m and Bhanjang, alt. 2150 m, alt. 2400 m, 9 Jun 1983, <italic>H. Tabata</italic> et al. <italic>18475</italic>” (KYO, photo); “Rolwaling Khola, Simigaon (1950m)–Sekpa (2300m)–Kyalche (2700m), alt. 1950–2700 m, 31 Aug 1983, <italic>H. Ohba</italic> et al. <italic>8331658</italic>” (TI, photo; KYO, photo); “near Manga decorah, alt. 7500 ft, 13 Sep 1964, <italic>M.L. Banerjee</italic>, <italic>T.B. Shrestha</italic>, <italic>A.V. Upadhyaya 2739</italic>” (US, photo); “Khare Khola, Phedi Kharka (2100m)–Koplang (2100m)–Khanigaon (1700m), 14 Sep 1983, <italic>M. Wakabayashi</italic>, <italic>M. Suzuki</italic>, <italic>A. Akiyama 8351514</italic> [<italic>862275</italic>]” (KYO, photo); “Near Jiri, Dolakha, c. 1800 m, 25 Oct 1988, <italic>T. Nakaike 3546</italic>” (PE 01634006); Jiri, Dolakha, alt. 2000–2500 m, 3 Oct 1988, <italic>T. Nakaike 3003</italic>” (PE 01593980); “Between Sivalaya and Jiri, Dolakha, alt. 1800–2000 m, 24 Oct 1988, <italic>T. Nakaike 3527</italic>” (PE 01634003); “Between Jiri and Sivalaya, alt. 1800–2000 m, 5 Oct 1988, <italic>T. Nakaike 3089</italic>” (PE 01593984); “Bhote Kosi, vers Simigaon, alt. 1450 m, 14 Sep 1954, <italic>A. Zimmernann 1295</italic>” (KYO, photo).</p><p><bold>SYANGJA</bold>: “En route from Kare to Chandrakot, alt. 1350–1400 m, 22 Sep 1976, <italic>Y. Suehiro 322</italic>” (KYO, photo).</p><p><bold>SINDHUPALCHOK</bold>: “above Golu, alt. 2588 m. <named-content xmlns:xlink="http://www.w3.org/1999/xlink" content-type="dwc:verbatimCoordinates" xlink:type="simple"><named-content content-type="geo-json" specific-use="{&#34;type&#34;:&#34;Point&#34;,&#34;coordinates&#34;:[85.827500,27.906389]}" id="NCID0EIICI" xlink:type="simple">27°54'23"N, 85°49'39"E</named-content></named-content>, 11 Sep 2011, <italic>M.F. Watson</italic> et al. EKSIN <italic>74</italic>” (E00576125).</p><p><bold>RASUWA</bold>: “Between Dhunche and Bharku, c. 2000 m, 29 Aug 1986, <italic>T. Nakaike 1156</italic>” (PE 01634001); “l.c. <italic>1157</italic>” (PE 01634002); “Between Lama Hotel and Sharpugaon, c. 2600–2800 m, 3 Sep 1986, <italic>T. Nakaike 1334</italic>” (PE 01593983), “l.c. <italic>1333</italic>” (PE 01593977), “l.c. <italic>1274</italic>” (PE 01593976)”; “Near Shabru, c. 2400 m, 6 Sep 1986, <italic>T. Nakaike 1387</italic>” (PE 01593998); “Between Bharku and Syabru, c. 2000–2400 m, 29 Aug 1986, <italic>T. Nakaike 1178</italic>” (PE 01593961).</p><p><bold>KASKI</bold>: “en route from Kare to Chandrakot, alt. 1350–1400 m, 22 Sep 1976, <italic>Y. Suehiro 32</italic> (<italic>III-1/1</italic>)” (PE); “Between Potana and Dhumpus, on the stonehedge, alt. 1850 m, 3 Aug 1983, <italic>H. Tabata</italic> et al. <italic>19164</italic>” (KYO, photo).</p><p><bold>KATHMANDU</bold>: “Chandragiri, alt. 1600–2000 m, 9 Oct 1986, <italic>T. Nak</italic>aike <italic>2474</italic>” (PE 01593957); “Jarkini, 1600–1700 m, 29 Sep 1986, <italic>T. Nakaike 2005</italic>” (PE 01593964); “Tare Bhir, alt. 1400–1900 m, 4 Oct 1979, <italic>T. Nakaike 56</italic>” (PE 01593970); “Bhangeri, alt. 1800–2100 m, 2 Oct 1986, <italic>T. Nakaike 2284</italic>” (PE 01593972); “Sankhu, alt. 1400 m, 24 Aug 1986, <italic>T. Nakaike 1058</italic>” (PE 01593962); “Tare Bhir, alt. c. 1400–1900 m, 4 Oct 1979, <italic>T. Nakaike 105</italic>” (PE 01593965); “Tare Bhir, alt. 1500–2100 m, 30 Sep 1986, <italic>T. Nakaike 2067</italic>” (PE 01593966); “Mulkharka, alt. c. 1700 m, 2 Oct 1986, <italic>T. Nakaike 2329</italic>” (PE 01634008);</p><p><bold>LALITPUR</bold>: “Mt. Phulcoki, alt. 1800–2600 m, 17 Sep 1986, <italic>T. Nakaike 1556</italic>” (PE 01634005); “Bajrajogini, alt. 1600 m, 2 Oct 1986, <italic>T. Nakaike 2194</italic>” (PE 01593963); “Phulchoki, south of Kathmandu, on rather dry: ground in light shade, 1500 m, 15 Jun 1972, <italic>H. Hara</italic> et al. <italic>852274</italic>” (TI photo; KYO; photo).</p><p><bold>DHADING</bold>: “Jamachok, alt. 1500–1800 m, 11 Oct 1986, <italic>T. Nakaike 2518</italic>” (PE 01593979); “Jamachok, alt. 1500 m, 1 Oct 1986, <italic>T. Nakaike 2150</italic>” (PE 01593971); “Kakani, alt. c. 2000 m, 29 Sep 1986, <italic>T. Nakaike 1975</italic>” (PE 01593991); “l.c. <italic>T. Nakaike 1972</italic>” (PE 01709395).</p><p><bold>BHAKTAPUR</bold>: “Nagarkot, alt. c. 1800 m, 16 Sep 1986, <italic>T. Nakaike 1533</italic>” (PE 01593992).</p><p><bold>MAKAWANPUR</bold>: “Daman (between Naubise and Hetauda), c. 2400 m. 23 Sep 1986. <italic>T. Nakaike 1861</italic>” (PE 01593973).</p><p><bold>RAMECHAP</bold>: “Between Bhandar and Kenja, alt. 1700–2100 m. 7 Oct 1988. <italic>T. Nakaike</italic> 3203 (PE 01593974), “l.c. <italic>3168</italic>” (PE 01593999), “l.c. <italic>3207</italic>” (PE 01593975); “Bhandar (2300m)–Deorali (2700m)–Khasrubus (2400m)–Shivalaya (1800m), <named-content xmlns:xlink="http://www.w3.org/1999/xlink" content-type="dwc:verbatimCoordinates" xlink:type="simple"><named-content content-type="geo-json" specific-use="{&#34;type&#34;:&#34;Point&#34;,&#34;coordinates&#34;:[86.333333,27.566667]}" id="NCID0EVLCI" xlink:type="simple">27°34'N, 86°20'E</named-content></named-content>–<named-content xmlns:xlink="http://www.w3.org/1999/xlink" content-type="dwc:verbatimCoordinates" xlink:type="simple"><named-content content-type="geo-json" specific-use="{&#34;type&#34;:&#34;Point&#34;,&#34;coordinates&#34;:[86.283333,27.600000]}" id="NCID0E3LCI" xlink:type="simple">27°36'N, 86°17'E</named-content></named-content>, 6 Aug 1985, <italic>H. Ohba</italic> et al. <italic>8580836</italic>” (TI, photo); “Between Sivalaya and Bhandar, alt. 1800–2500 m, 6 Oct 1988, <italic>T. Nakaike 3125</italic>” (PE 01594000).</p><p><bold>E Nepal: DHANKUTA</bold>: “Dhankuta-Hilay-Murhay-Sinduwa, 22 Oct 1963, <italic>M. Togashi</italic>, <italic>T. Tuyama s. n.</italic>” (TI, photo).</p><p><bold>SANKHUWASABHA</bold>: “Khandbari (1150m)–Mani Bhanjyang (1150m)–Sekaha (1450m)–Botebus (1800m), alt. 1150–1800 m, 1954, <italic>H. Ohashi</italic>, <italic>H. Kanai</italic>” (KYO, photo); “Papung-Bir Gaon, along path in light shade, alt. 1600–2000 m, 30 Jun 1972, <italic>H. Kanai</italic> et al. <italic>7253393</italic>” (KYO, photo); “Rive gauche de la Sun Kosi, en montaut a Chyaubaz, 1850 m, 7 Sep 1954, <italic>A. Zimmermann</italic> 1082a” (KYO, photo; PE); “Above Shinbun-Hatia Gola, alt. 1600–2100 m, 3 Aug 1977, <italic>H. Ohashi</italic> et al. <italic>771973</italic>” (TI, photo).</p><p><bold>DHANKUTA</bold>: “Dhankuta 1300 m – Nigale 1600 m, 4 Jun 1972, <italic>K. Kanai</italic> et al. <italic>725057</italic> [<italic>872266</italic>, <italic>872271</italic>]” (KYO, photo); “Sinduwa, alt. 1100 m, 24 Oct 1963, <italic>H. Hara</italic> et al.” (KYO, photo); “Sinduwa, <named-content xmlns:xlink="http://www.w3.org/1999/xlink" content-type="dwc:verbatimCoordinates" xlink:type="simple"><named-content content-type="geo-json" specific-use="{&#34;type&#34;:&#34;Point&#34;,&#34;coordinates&#34;:[87.383333,27.066667]}" id="NCID0ERNCI" xlink:type="simple">27°04'N, 87°23'E</named-content></named-content>, alt. 2400 m, 1 Aug 1973, <italic>J.F. Dobremez</italic> DBR NEP <italic>1763</italic>” (E00670592), “l.c. <italic>1750</italic>” (E00670593).</p><p><bold>ILAM</bold>: “Near Ilam, Ilam, alt. 1500–2000 m, 5 Nov 1988, <italic>T. Nakaike 3671</italic>” (PE); “Mai Pokhari, <named-content xmlns:xlink="http://www.w3.org/1999/xlink" content-type="dwc:verbatimCoordinates" xlink:type="simple"><named-content content-type="geo-json" specific-use="{&#34;type&#34;:&#34;Point&#34;,&#34;coordinates&#34;:[87.950000,27.000000]}" id="NCID0EEOCI" xlink:type="simple">27°00'N, 87°57'E</named-content></named-content>, alt. 2000 m, <italic>J.F. Dobremez</italic> DBR NEP <italic>1227</italic>” (E00754786); “l.c. <italic>1229</italic>” (E00670679, E00764780); “Partia Darjeling: Phalut 3600 m – Ratho Chu 2100 m – Ramam 2400 m, along path in dense forest, c. 2100 m, 4 Aug 1972, <italic>K. Kanai</italic> et al. <italic>725717</italic>” (KYO, photo).</p><p><bold>TAPLEJUNG</bold>: “Ghatte-Khebang, 19 Nov 1963, <italic>H. Hara</italic>, <italic>H. Kanai</italic>, <italic>S. Kurosawa</italic>, <italic>G. Murata</italic>, <italic>M. Togashi</italic>, <italic>T. Tuyama</italic>” (KYO, photo); “Shewaden (2600 m)–Mewa Khola (2100 m)–Papung (2000 m), along path in light shade, alt. c. 2200 m, <italic>H. Kanai</italic> et al. <italic>725350–C</italic>” (KYO, photo); “Taplejung, <named-content xmlns:xlink="http://www.w3.org/1999/xlink" content-type="dwc:verbatimCoordinates" xlink:type="simple"><named-content content-type="geo-json" specific-use="{&#34;type&#34;:&#34;Point&#34;,&#34;coordinates&#34;:[87.683333,27.350000]}" id="NCID0EJPCI" xlink:type="simple">27°21'N, 87°41'E</named-content></named-content>, alt. 2000 m, 06 Oct 1971, <italic>J.F. Dobremez</italic> DBR NEP <italic>1344</italic>” (E00670571, E00754795).</p><p><bold>TEHRATHUM</bold>: “Dor 2600 m – Tute 2300 m, Jun 1972. <italic>H. Kanai</italic> et al. <italic>725494</italic>” (KYO, photo); “Chittre, alt. 2200 m. <named-content xmlns:xlink="http://www.w3.org/1999/xlink" content-type="dwc:verbatimCoordinates" xlink:type="simple"><named-content content-type="geo-json" specific-use="{&#34;type&#34;:&#34;Point&#34;,&#34;coordinates&#34;:[87.416667,27.100000]}" id="NCID0E3PCI" xlink:type="simple">27°06'N, 87°25'E</named-content></named-content>, 16 Aug 1972, <italic>J.F. Dobremez</italic> DBR NEP <italic>1495</italic>” (E00670575), “l.c. <italic>1507</italic>” (E00670576), “l.c. <italic>1484</italic>” (E00670577).</p><p><bold>SOLUKHUMBU</bold>: “Between Basa and Junbesi, Solukhumbu, alt. 2600–3500 m, 16 Oct 1988, <italic>T. Nakaike 3356</italic>” (PE 01593989); “Between Goem and Junbesi, Solukhumbu, alt. 3200–2650 m, 9 Oct 1988, <italic>T. Nakaike 3243</italic>” (PE 016344007); “De Namche Bazar en direction de la Dudh Khosi (Monjo), alt. 2900 m, 17 Oct 1954, <italic>A. Zimmermann 1735</italic>” (KYO, photo).</p><p><bold>OKHALDHUNG</bold>A: “Tarki a Okhaldunga, alt. 2000 m, 2 Nov 1954, <italic>A. Zimmermann 1991</italic>” (KYO, photo).</p><fig id="F5" position="float" orientation="portrait"><object-id xmlns:xlink="http://www.w3.org/1999/xlink" content-type="doi" xlink:type="simple">10.3897/phytokeys.133.37773.figure5</object-id><object-id xmlns:xlink="http://www.w3.org/1999/xlink" content-type="arpha" xlink:type="simple">912DBD67-18F6-5281-BAFB-D398B3BA8167</object-id><label>Figure 5.</label><caption><p>Morphological diversity of the leaves of Nepalese <italic><tp:taxon-name><tp:taxon-name-part taxon-name-part-type="genus" reg="Sealginella">Sealginella</tp:taxon-name-part></tp:taxon-name></italic> species <bold>1A–C</bold><italic><tp:taxon-name><tp:taxon-name-part taxon-name-part-type="genus" reg="Selaginella">S.</tp:taxon-name-part> <tp:taxon-name-part taxon-name-part-type="species" reg="bisulcata">bisulcata</tp:taxon-name-part></tp:taxon-name></italic> (<italic>Nakaike 3786</italic>, PE) <bold>2A–C</bold><italic><tp:taxon-name><tp:taxon-name-part taxon-name-part-type="genus" reg="Selaginella">S.</tp:taxon-name-part> <tp:taxon-name-part taxon-name-part-type="species" reg="pennata">pennata</tp:taxon-name-part></tp:taxon-name></italic> (<italic>Nakaike 3507</italic>, PE) <bold>3A–C</bold><italic><tp:taxon-name><tp:taxon-name-part taxon-name-part-type="genus" reg="Selaginella">S.</tp:taxon-name-part> <tp:taxon-name-part taxon-name-part-type="species" reg="chrysocaulos">chrysocaulos</tp:taxon-name-part></tp:taxon-name></italic> (<italic>Nakaike 1058</italic>, PE). A – Axillary leaves, B – Dorsal leaves, C – Ventral leaves. Scale bars: 0.2 mm.</p></caption><graphic xmlns:xlink="http://www.w3.org/1999/xlink" xlink:href="phytokeys-133-001-g005.jpg" position="float" orientation="portrait" xlink:type="simple" id="oo_344901.jpg"><uri content-type="original_file" xlink:type="simple">https://binary.pensoft.net/fig/344901</uri></graphic></fig></tp:treatment-sec><tp:treatment-sec><!--Section generated to contain objects referenced in tp:taxon-treatment.--><fig id="F10" position="float" orientation="portrait"><object-id xmlns:xlink="http://www.w3.org/1999/xlink" content-type="doi" xlink:type="simple">10.3897/phytokeys.133.37773.figure10</object-id><object-id xmlns:xlink="http://www.w3.org/1999/xlink" content-type="arpha" xlink:type="simple">BB6D7CBB-3ACA-56C5-9A3A-8A0A9ED3D94E</object-id><label>Figure 10.</label><caption><p>Diversity strobili of Nepalese <italic><tp:taxon-name><tp:taxon-name-part taxon-name-part-type="genus" reg="Selaginella">Selaginella</tp:taxon-name-part></tp:taxon-name></italic> species <bold>A</bold><italic><tp:taxon-name><tp:taxon-name-part taxon-name-part-type="genus" reg="Selaginella">S.</tp:taxon-name-part> <tp:taxon-name-part taxon-name-part-type="species" reg="laxistrobila">laxistrobila</tp:taxon-name-part></tp:taxon-name></italic> (<italic>Nakaike 1319</italic>, PE) <bold>B</bold><italic><tp:taxon-name><tp:taxon-name-part taxon-name-part-type="genus" reg="Selaginella">S.</tp:taxon-name-part> <tp:taxon-name-part taxon-name-part-type="species" reg="bisulcata">bisulcata</tp:taxon-name-part></tp:taxon-name></italic> (<italic>Nakaike 3786</italic>, PE) <bold>C</bold><italic><tp:taxon-name><tp:taxon-name-part taxon-name-part-type="genus" reg="Selaginella">S.</tp:taxon-name-part> <tp:taxon-name-part taxon-name-part-type="species" reg="pennata">pennata</tp:taxon-name-part></tp:taxon-name></italic> (<italic>Nakaike 3507</italic>, PE) <bold>D</bold><italic><tp:taxon-name><tp:taxon-name-part taxon-name-part-type="genus" reg="Selaginella">S.</tp:taxon-name-part> <tp:taxon-name-part taxon-name-part-type="species" reg="chrysocaulos">chrysocaulos</tp:taxon-name-part></tp:taxon-name></italic> (<italic>Nakaike 1058</italic>, PE) <bold>E</bold><italic><tp:taxon-name><tp:taxon-name-part taxon-name-part-type="genus" reg="Selaginella">S.</tp:taxon-name-part> <tp:taxon-name-part taxon-name-part-type="species" reg="ciliaris">ciliaris</tp:taxon-name-part></tp:taxon-name></italic> (s.n. <italic>1225</italic>, PE) <bold>F</bold><italic><tp:taxon-name><tp:taxon-name-part taxon-name-part-type="genus" reg="Selaginella">S.</tp:taxon-name-part> <tp:taxon-name-part taxon-name-part-type="species" reg="monospora">monospora</tp:taxon-name-part></tp:taxon-name></italic> (<italic>Tabata</italic> et al. <italic>11051</italic>, PE) <bold>G</bold><italic><tp:taxon-name><tp:taxon-name-part taxon-name-part-type="genus" reg="Selaginella">S.</tp:taxon-name-part> <tp:taxon-name-part taxon-name-part-type="species" reg="trichophylla">trichophylla</tp:taxon-name-part></tp:taxon-name></italic> (<italic>Lu</italic> &amp; <italic>Zhang 27625-B</italic>, PE) <bold>H</bold><italic><tp:taxon-name><tp:taxon-name-part taxon-name-part-type="genus" reg="Selaginella">S.</tp:taxon-name-part> <tp:taxon-name-part taxon-name-part-type="species" reg="repanda">repanda</tp:taxon-name-part></tp:taxon-name></italic> (<italic>Nakaike 3708</italic>, PE) <bold>I</bold><italic><tp:taxon-name><tp:taxon-name-part taxon-name-part-type="genus" reg="Selaginella">S.</tp:taxon-name-part> <tp:taxon-name-part taxon-name-part-type="species" reg="vaginata">vaginata</tp:taxon-name-part></tp:taxon-name></italic> (<italic>Nakaike 1102</italic>, PE). Scale bars: 2 mm (<bold>A, B</bold>), 2 mm (<bold>C, D, G, H</bold>), 1 mm (<bold>E, F, I</bold>).</p></caption><graphic xmlns:xlink="http://www.w3.org/1999/xlink" xlink:href="phytokeys-133-001-g010.jpg" position="float" orientation="portrait" xlink:type="simple" id="oo_344906.jpg"><uri content-type="original_file" xlink:type="simple">https://binary.pensoft.net/fig/344906</uri></graphic></fig><fig id="F26" position="float" orientation="portrait"><object-id xmlns:xlink="http://www.w3.org/1999/xlink" content-type="doi" xlink:type="simple">10.3897/phytokeys.133.37773.figure26</object-id><object-id xmlns:xlink="http://www.w3.org/1999/xlink" content-type="arpha" xlink:type="simple">12259628-7055-5BF0-BA7E-DD9647C6FE92</object-id><label>Figure 26.</label><caption><p><italic><tp:taxon-name><tp:taxon-name-part taxon-name-part-type="genus" reg="Selaginella">Selaginella</tp:taxon-name-part> <tp:taxon-name-part taxon-name-part-type="species" reg="chrysocaulos">chrysocaulos</tp:taxon-name-part></tp:taxon-name></italic> (Hook. &amp; Grev.) Spring. <bold>A</bold> (<bold>A1</bold>) Habit, lower surface <bold>B</bold> habit, upper surface <bold>C</bold> strobilus, lower surface <bold>D</bold> fragment of the upper surface of the lateral branches <bold>E</bold> fragment of the lower surface of the lateral branches (<italic>J. F. Dobremez</italic> DBR NEP <italic>1229</italic>, E). Link: (<ext-link xmlns:xlink="http://www.w3.org/1999/xlink" xlink:type="simple" ext-link-type="uri" xlink:href="http://data.rbge.org.uk/herb/E00670679">http://data.rbge.org.uk/herb/E00670679</ext-link>).</p></caption><graphic xmlns:xlink="http://www.w3.org/1999/xlink" xlink:href="phytokeys-133-001-g026.jpg" position="float" orientation="portrait" xlink:type="simple" id="oo_344922.jpg"><uri content-type="original_file" xlink:type="simple">https://binary.pensoft.net/fig/344922</uri></graphic></fig></tp:treatment-sec><ref-list><ref id="B12"><mixed-citation xmlns:xlink="http://www.w3.org/1999/xlink" xlink:type="simple"><person-group><name name-style="western"><surname>Iwatsuki</surname><given-names>K</given-names></name></person-group> (<year>1975</year>) <article-title><tp:taxon-name><tp:taxon-name-part taxon-name-part-type="phylum">Pteridophyta</tp:taxon-name-part></tp:taxon-name>.</article-title> In: <person-group><name name-style="western"><surname>Ohashi</surname><given-names>H</given-names></name></person-group> (<role>Ed.</role>) <issue-title>Flora of Eastern Himalaya.</issue-title><source>Vol. 8. The University Museum, the University of Tokyo, Tokyo</source>, <fpage>166</fpage>–<lpage>205</lpage>.</mixed-citation></ref><ref id="B13"><mixed-citation xmlns:xlink="http://www.w3.org/1999/xlink" xlink:type="simple"><person-group><name name-style="western"><surname>Iwatsuki</surname><given-names>K</given-names></name></person-group> (<year>1988</year>) An enumeration of the pteridophytes of Nepal. In: The Himalayan Plants. Vol. 11. Bulletin, University Museum, University of Tokyo (Tokyo Daigaku. Sogo Kenkyu Shiryokan), 231–339.</mixed-citation></ref><ref id="B4"><mixed-citation xmlns:xlink="http://www.w3.org/1999/xlink" xlink:type="simple"><person-group><name name-style="western"><surname>Dixit</surname><given-names>RD</given-names></name></person-group> (<year>1992</year>) <source><tp:taxon-name><tp:taxon-name-part taxon-name-part-type="family">Selaginellaceae</tp:taxon-name-part></tp:taxon-name> of India.</source><publisher-name>Dehra Dun</publisher-name>, <publisher-loc>Bishen Singh Mahendra Pal Singh</publisher-loc>, <size units="page">196 pp</size>.</mixed-citation></ref><ref id="B27"><mixed-citation xmlns:xlink="http://www.w3.org/1999/xlink" xlink:type="simple"><person-group><name name-style="western"><surname>Thapa</surname><given-names>N</given-names></name></person-group> (<year>2002</year>) <article-title>Pteridophytes of Nepal. Bull.</article-title><source>Department Plant Resources</source><volume>19</volume>: <fpage>1</fpage>–<lpage>175</lpage>.</mixed-citation></ref><ref id="B33"><mixed-citation xmlns:xlink="http://www.w3.org/1999/xlink" xlink:type="simple"><person-group><name name-style="western"><surname>Zhang</surname><given-names>XC</given-names></name></person-group> (<year>2004</year>) <article-title><tp:taxon-name><tp:taxon-name-part taxon-name-part-type="family">Selaginellaceae</tp:taxon-name-part></tp:taxon-name>.</article-title> In: <person-group><name name-style="western"><surname>Zhang</surname><given-names>XC</given-names></name></person-group> (<role>Ed.</role>) <issue-title>Flora Republica Popularis Sinicae.</issue-title><source>Science Press, Beijing, Vol. 6</source>, <fpage>86</fpage>–<lpage>219</lpage>.</mixed-citation></ref><ref id="B35"><mixed-citation xmlns:xlink="http://www.w3.org/1999/xlink" xlink:type="simple"><person-group><name name-style="western"><surname>Zhang</surname><given-names>XC</given-names></name><name name-style="western"><surname>Nooteboom</surname><given-names>HP</given-names></name><name name-style="western"><surname>Kato</surname><given-names>M</given-names></name></person-group> (<year>2013</year>) <article-title><tp:taxon-name><tp:taxon-name-part taxon-name-part-type="family">Selaginellaceae</tp:taxon-name-part></tp:taxon-name>.</article-title> In: <person-group><name name-style="western"><surname>Wu</surname><given-names>ZY</given-names></name><name name-style="western"><surname>Raven</surname><given-names>PH</given-names></name><name name-style="western"><surname>Hong</surname><given-names>DY</given-names></name></person-group> (<role>Eds</role>) <issue-title>Flora of China.</issue-title><source>Science Press, Beijing and Missouri Botanical Garden Press, St. Louis, Vols 2–3</source>, <fpage>37</fpage>–<lpage>66</lpage>.</mixed-citation></ref><ref id="B7"><mixed-citation xmlns:xlink="http://www.w3.org/1999/xlink" xlink:type="simple"><person-group><name name-style="western"><surname>Fraser-Jenkins</surname><given-names>CR</given-names></name><name name-style="western"><surname>Kandel</surname><given-names>DR</given-names></name><name name-style="western"><surname>Pariyar</surname><given-names>S</given-names></name></person-group> (<year>2015</year>) <source>Ferns and fern-allies of Nepal. Vol. 1.</source><publisher-name>National Herbarium and Plant Laboratories</publisher-name>, <publisher-loc>Department of Plant Resources, Ministry of Forests and Soil Conservation, Kathmandu</publisher-loc>, <size units="page">508 pp</size>.</mixed-citation></ref><ref id="B8"><mixed-citation xmlns:xlink="http://www.w3.org/1999/xlink" xlink:type="simple"><person-group><name name-style="western"><surname>Fraser-Jenkins</surname><given-names>CR</given-names></name><name name-style="western"><surname>Gandhi</surname><given-names>KN</given-names></name><name name-style="western"><surname>Kholia</surname><given-names>BS</given-names></name><name name-style="western"><surname>Benniamin</surname><given-names>A</given-names></name></person-group> (<year>2017</year>) An annotated checklist of Indian Pteridophytes, Part – I (<tp:taxon-name><tp:taxon-name-part taxon-name-part-type="family">Lycopodiaceae</tp:taxon-name-part></tp:taxon-name> to Thelypteridace). Bishen Singh Mahendra Pal Singh Dehra Dun, 562 pp.</mixed-citation></ref><ref id="B19"><mixed-citation xmlns:xlink="http://www.w3.org/1999/xlink" xlink:type="simple"><person-group><name name-style="western"><surname>Loyal</surname><given-names>DS</given-names></name></person-group> (<year>1976</year>) <article-title>Chromosome counts in northwestern Himalayan species of <italic><tp:taxon-name><tp:taxon-name-part taxon-name-part-type="genus">Selaginella</tp:taxon-name-part></tp:taxon-name></italic>.</article-title><source>Proceedings of the Indian Science Congress Association</source><volume>63</volume>: <fpage>127</fpage>–<lpage>128</lpage>.</mixed-citation></ref><ref id="B20"><mixed-citation xmlns:xlink="http://www.w3.org/1999/xlink" xlink:type="simple"><person-group><name name-style="western"><surname>Loyal</surname><given-names>DS</given-names></name><name name-style="western"><surname>Kumar</surname><given-names>V</given-names></name></person-group> (<year>1984</year>) <article-title>Cytotaxonomic observations on three <italic><tp:taxon-name><tp:taxon-name-part taxon-name-part-type="genus">Selaginella</tp:taxon-name-part></tp:taxon-name></italic> species from north-western Himalayas.</article-title><source>Indian Fern Journal</source><volume>1</volume>: <fpage>59</fpage>–<lpage>62</lpage>.</mixed-citation></ref></ref-list></tp:taxon-treatment>
