# Supplementary material for: A taxonomic revision of the genus Selaginella (Selaginellaceae) from Nepal
Source: PhytoKeys. 2019 Oct 7;133:1–76. doi: 10.3897/phytokeys.133.37773 (PMC6791900; doi:10.3897/phytokeys.133.37773)
Supplement: XML Treatment for Selaginella monospora [file phytokeys.133.37773-treatment18.xml]

<!DOCTYPE tp:taxon-treatment
  PUBLIC "-//TaxonX//DTD Taxonomic Treatment Publishing DTD v0 20100105//EN" "tax-treatment-NSO.dtd">
<tp:taxon-treatment xmlns:tp="http://www.plazi.org/taxpub"><tp:treatment-meta><kwd-group><label>Taxon classification</label><kwd><named-content xmlns:xlink="http://www.w3.org/1999/xlink" content-type="kingdom">Plantae</named-content></kwd><kwd><named-content xmlns:xlink="http://www.w3.org/1999/xlink" content-type="order">Selaginellales</named-content></kwd><kwd><named-content xmlns:xlink="http://www.w3.org/1999/xlink" content-type="family">Selaginellaceae</named-content></kwd></kwd-group><mixed-citation publication-type="journal"><person-group><name><surname>Shalimov</surname><given-names>Aleksandr Petrovich</given-names></name><name><surname>Wu</surname><given-names>Yu-Dong</given-names></name><name><surname>Zhang</surname><given-names>Xian-Chun</given-names></name></person-group><article-title>A taxonomic revision of the genus <italic><tp:taxon-name><tp:taxon-name-part taxon-name-part-type="genus" reg="Selaginella">Selaginella</tp:taxon-name-part></tp:taxon-name></italic> (<tp:taxon-name><tp:taxon-name-part taxon-name-part-type="family">Selaginellaceae</tp:taxon-name-part></tp:taxon-name>) from Nepal</article-title><source>PhytoKeys</source><day>07</day><month>10</month><year>2019</year><volume>133</volume><fpage>1</fpage><lpage>76</lpage><pub-id pub-id-type="doi">10.3897/phytokeys.133.37773</pub-id></mixed-citation></tp:treatment-meta><tp:nomenclature><tp:taxon-name><object-id xmlns:xlink="http://www.w3.org/1999/xlink" content-type="arpha" xlink:type="simple">39DCFBD8-E612-562A-BC9C-DD472C59EABD</object-id>
            <tp:taxon-name-part taxon-name-part-type="genus" reg="Selaginella">Selaginella</tp:taxon-name-part>
            <tp:taxon-name-part taxon-name-part-type="species" reg="monospora">monospora</tp:taxon-name-part>
          </tp:taxon-name><tp:taxon-authority>Spring</tp:taxon-authority><xref ref-type="fig" rid="F6">Figs 6</xref><xref ref-type="fig" rid="F10">(2A–C), 10F</xref><xref ref-type="fig" rid="F28">, 28</xref><tp:nomenclature-citation-list><tp:nomenclature-citation><tp:taxon-name>
                <tp:taxon-name-part taxon-name-part-type="genus" reg="Selaginella">Selaginella</tp:taxon-name-part> <tp:taxon-name-part taxon-name-part-type="species" reg="monospora">monospora</tp:taxon-name-part></tp:taxon-name><comment>Spring, Mém. Acad. Roy. Sci. Belgique. 24: 135. 1850; <xref ref-type="bibr" rid="B1">Alston 1945</xref>; <xref ref-type="bibr" rid="B23">Panigrahi and Dixit 1968</xref>; <xref ref-type="bibr" rid="B12">Iwatsuki 1975</xref>; <xref ref-type="bibr" rid="B13">Iwatsuki 1988</xref>; <xref ref-type="bibr" rid="B4">Dixit 1992</xref>; <xref ref-type="bibr" rid="B27">Thapa 2002</xref>; <xref ref-type="bibr" rid="B33">Zhang 2004</xref>; <xref ref-type="bibr" rid="B26">Singh and Panigrahi 2005</xref>; <xref ref-type="bibr" rid="B35">Zhang et al. 2013</xref>; <xref ref-type="bibr" rid="B7">Fraser-Jenkins et al. 2015</xref>; <xref ref-type="bibr" rid="B8">Fraser-Jenkins et al.2017</xref>.</comment></tp:nomenclature-citation><tp:nomenclature-citation><tp:taxon-name>
                <tp:taxon-name-part taxon-name-part-type="genus" reg="Lycopodium"/>
                <tp:taxon-name-part taxon-name-part-type="species" reg="monosporum"/>
              </tp:taxon-name><comment>≡ <tp:taxon-name><tp:taxon-name-part taxon-name-part-type="genus" reg="Lycopodium">Lycopodium</tp:taxon-name-part> <tp:taxon-name-part taxon-name-part-type="species" reg="monosporum">monosporum</tp:taxon-name-part></tp:taxon-name> (Spring) Hook., Bot. Misc. 9: 362. 1857. </comment></tp:nomenclature-citation><tp:nomenclature-citation><tp:taxon-name>
                <tp:taxon-name-part taxon-name-part-type="genus" reg="Selaginella"/>
                <tp:taxon-name-part taxon-name-part-type="species" reg="plumosa"/>
                <tp:taxon-name-part taxon-name-part-type="variety" reg="monospora"/>
              </tp:taxon-name><comment>≡ <tp:taxon-name><tp:taxon-name-part taxon-name-part-type="genus" reg="Selaginella">Selaginella</tp:taxon-name-part> <tp:taxon-name-part taxon-name-part-type="species" reg="plumosa">plumosa</tp:taxon-name-part> <tp:taxon-name-part taxon-name-part-type="infraspecific-rank">var.</tp:taxon-name-part> <tp:taxon-name-part taxon-name-part-type="variety" reg="monospora">monospora</tp:taxon-name-part></tp:taxon-name> (Spring) Baker, J. Bot. 21: 145. 1883. <bold>Type.</bold> (lectotype, designated by <xref ref-type="bibr" rid="B8">Fraser-Jenkins et al. 2017</xref>) BHUTAN. Bootan [Khegumpa, N. of Dewangiri (Deotang)], <italic>W. Griffith 391</italic> Journal» [24.1.1838], Herbarium Hookerianum (K). </comment></tp:nomenclature-citation><tp:nomenclature-citation><tp:taxon-name>
                <tp:taxon-name-part taxon-name-part-type="genus" reg="Selaginella"/>
                <tp:taxon-name-part taxon-name-part-type="species" reg="gorvalensis"/>
              </tp:taxon-name><comment>= <tp:taxon-name><tp:taxon-name-part taxon-name-part-type="genus" reg="Selaginella">Selaginella</tp:taxon-name-part> <tp:taxon-name-part taxon-name-part-type="species" reg="gorvalensis">gorvalensis</tp:taxon-name-part></tp:taxon-name> Spring, Mém. Acad. Roy. Sci. Belgique. 24: 256. 1850. </comment></tp:nomenclature-citation><tp:nomenclature-citation><tp:taxon-name>
                <tp:taxon-name-part taxon-name-part-type="genus" reg="Lycopodioides"/>
                <tp:taxon-name-part taxon-name-part-type="species" reg="gorvalensis"/>
              </tp:taxon-name><comment>≡ <tp:taxon-name><tp:taxon-name-part taxon-name-part-type="genus" reg="Lycopodioides">Lycopodioides</tp:taxon-name-part> <tp:taxon-name-part taxon-name-part-type="species" reg="gorvalensis">gorvalensis</tp:taxon-name-part></tp:taxon-name> (Spring) Kuntze, Revis. Gen. Pl. 2: 826. 1891. <bold>Type.</bold> INDIA. Gorval: <italic>Griffith</italic> s.n., in error for Khasia (holotype: K). </comment></tp:nomenclature-citation><tp:nomenclature-citation><tp:taxon-name>
                <tp:taxon-name-part taxon-name-part-type="genus" reg="Selaginella"/>
                <tp:taxon-name-part taxon-name-part-type="species" reg="microclada"/>
              </tp:taxon-name><comment>= <tp:taxon-name><tp:taxon-name-part taxon-name-part-type="genus" reg="Selaginella">Selaginella</tp:taxon-name-part> <tp:taxon-name-part taxon-name-part-type="species" reg="microclada">microclada</tp:taxon-name-part></tp:taxon-name> Baker, J. Bot. 22: 246. 1884. <bold>Type.</bold> INDIA. Sikkim, Chong-tong, alt. 4000 ft. 22 Jul 1862. <italic>Dr. Anderson 1404</italic> (holotype: K [001067485]). </comment></tp:nomenclature-citation></tp:nomenclature-citation-list></tp:nomenclature><tp:treatment-sec sec-type="description" id="SECID0E2EDI"><title>Description.</title><p>Stems 35–85 cm, creeping. Rhizophores at intervals throughout length of main stem, borne on ventral side in axils of branches. Main stems branched throughout, pinnately branched. 1.5–2 mm in diam. in lower part. Axillary leaves ovate, narrowly ovate, or narrowly elliptic, 2–3 × 0.8–1.6 mm, base exauriculate, margin denticulate, apex acute. Ventral leaves ovate-triangular or oblong-falcate, 2.6–4.3 × 0.9–1.4 mm, basiscopic base decurrent, margin subentire or entire; acroscopic base enlarged, broader, overlapping stem and branches, margin denticulate, apex subacute. Dorsal leaves ovate-lanceolate or elliptic, 1–1.6 × 0.3– 0.7 mm, carinate or strongly carinate, base obtuse, not peltate, margin denticulate, apex acuminate or shortly aristate. Strobili solitary, terminal, compact, 3–15 × 1.9–5 mm, sporophylls isomorphic, slightly dimorphic to strongly dimorphic. Sporophylls dimorphic, ventral sporophylls ovate-lanceolate, carinate, base dilated, margin denticulate; dorsal sporophylls lanceolate, sharply carinate, margin minutely denticulate, apex acuminate. Megaspores brown, surface verrucate; microspores orange, surface verrucate.</p></tp:treatment-sec><tp:treatment-sec sec-type="ecology" id="SECID0EAFDI"><title>Ecology.</title><p>On moss covered rocks or on damp slopes in forests, sparse in open slopes on edge of forest. Alt. 1650–3000 m.</p></tp:treatment-sec><tp:treatment-sec sec-type="distribution" id="SECID0EFFDI"><title>Distribution in Nepal.</title><p>C, E.</p><p>Nepalese threatened status: not available data.</p></tp:treatment-sec><tp:treatment-sec sec-type="distribution" id="SECID0ELFDI"><title>General distribution.</title><p>BHUTAN, CHINA (Guangdong, Guangxi, Guizhou, Hainan, Xizang, Yunnan), INDIA (Assam, Kerala, Manipur, Meghalaya, Tamil Nadu, Sikkim, West Bengal), MYANMAR, THAILAND, VIETNAM.</p></tp:treatment-sec><tp:treatment-sec sec-type="Chromosome number" id="SECID0EQFDI"><title>Chromosome number.</title><p>Not available data.</p><p>Selected specimens examined:</p><p><bold>E Nepal: SANKHUWASABHA</bold>: “en route from Harelo to Chichila, <italic><tp:taxon-name><tp:taxon-name-part taxon-name-part-type="genus" reg="Castanopsis">Castanopsis</tp:taxon-name-part> <tp:taxon-name-part taxon-name-part-type="species" reg="hystrix">hystrix</tp:taxon-name-part></tp:taxon-name></italic> forest, on the moist rock. alt. 1935 m, 2 Jun 1978, <italic>H. Tabata</italic> et al. <italic>11051</italic>” (PE); “Above Shinbun-Hatia Gola, alt. 1600–2100 m, 3 Aug 1977, <italic>H. Ohashi</italic> et al. <italic>771954</italic>” (TI, photo); “Seduwa, in shade under rocks, 7 VI 1965. <italic>Banerjee</italic>, <italic>Upadhyay</italic>, <italic>Baskola</italic> 3322” (US, photo); “Seduwa (Kasuwa Khola) prostrate, alt. 3000 ft, 6 May 1965, <italic>Banerjee</italic>, <italic>Upadhyay</italic>, <italic>Baskola 3374</italic>” (US, photo).</p><p><bold>SOLUKHUMBHU</bold>: “Near Namche, alt. 8000 ft, 9 May 1965, <italic>Banerjee</italic> et al. <italic>3418</italic>” (US, photo); “Near Namche, alt. 8000 ft, 9 May 1965, <italic>Banerjee</italic> et al. <italic>3420</italic>” (US, photo).</p><p><bold>TAPLEJUNG</bold>: “Khebang below Siling Tzokupa, 20 Nov 1963, <italic>H. Hara</italic> et al.” (TI, photo).</p><p><bold>ILAM</bold>: “Densely forested, rocky stream-gully of Sudhung Khola, shortly below Sudhung khola, shortly below Sudhung, leading south below road, below Sundergaon, W. of Pashupatinagar on Ilam road, 9 Oct 2001, <italic>C.R. Fraser-Jenkins 29549</italic> (<italic>FN 5494</italic>)” (US, photo); “in Oak-forest on slopes above streams, between Chitregaon and Manebhanjyang, c. 4–5 km N.E of Pashupatinagar, on footpath to Manebhanjyang near indian border, N. E. of Ilam, 23 Oct 2001, <italic>C.R. Fraser-Jenkins 29069</italic> (<italic>FN 5584</italic>)” (US, photo).</p><p><bold>JHAPA</bold>: “c. ½km below and S. of Kuttedara on road to Bhudabare, N. of Charali on road to Phikal and Ilam, NE of Birtamod and NW of Kakkarbhitta, forested Khola (stream-gully), 16 Aug 1998. <italic>C.R. Fraser-Jenkins 26586</italic> (<italic>FN 2564</italic>)” (US, photo).</p></tp:treatment-sec><tp:treatment-sec><!--Section generated to contain objects referenced in tp:taxon-treatment.--><fig id="F6" position="float" orientation="portrait"><object-id xmlns:xlink="http://www.w3.org/1999/xlink" content-type="doi" xlink:type="simple">10.3897/phytokeys.133.37773.figure6</object-id><object-id xmlns:xlink="http://www.w3.org/1999/xlink" content-type="arpha" xlink:type="simple">5848F232-54B5-5672-AD40-8BEA8804E2EB</object-id><label>Figure 6.</label><caption><p>Morphological diversity of the leaves of Nepalese <italic><tp:taxon-name><tp:taxon-name-part taxon-name-part-type="genus" reg="Sealginella">Sealginella</tp:taxon-name-part></tp:taxon-name></italic> species <bold>1A–C</bold><italic><tp:taxon-name><tp:taxon-name-part taxon-name-part-type="genus" reg="Selaginella">S.</tp:taxon-name-part> <tp:taxon-name-part taxon-name-part-type="species" reg="ciliaris">ciliaris</tp:taxon-name-part></tp:taxon-name></italic> (s.n. <italic>1225</italic>, PE) <bold>2A–C</bold><italic><tp:taxon-name><tp:taxon-name-part taxon-name-part-type="genus" reg="Selaginella">S.</tp:taxon-name-part> <tp:taxon-name-part taxon-name-part-type="species" reg="monospora">monospora</tp:taxon-name-part></tp:taxon-name></italic> (<italic>Tabata</italic> et al. <italic>11051</italic>, PE) <bold>3A–C</bold><italic><tp:taxon-name><tp:taxon-name-part taxon-name-part-type="genus" reg="Selaginella">S.</tp:taxon-name-part> <tp:taxon-name-part taxon-name-part-type="species" reg="trichophylla">trichophylla</tp:taxon-name-part></tp:taxon-name></italic> (<italic>Lu</italic> &amp; <italic>Zhang 27625–B</italic>, PE). A – Axillary leaves, B – Dorsal leaves, C – Ventral leaves. Scale bars: 0.2 mm.</p></caption><graphic xmlns:xlink="http://www.w3.org/1999/xlink" xlink:href="phytokeys-133-001-g006.jpg" position="float" orientation="portrait" xlink:type="simple" id="oo_344902.jpg"><uri content-type="original_file" xlink:type="simple">https://binary.pensoft.net/fig/344902</uri></graphic></fig><fig id="F10" position="float" orientation="portrait"><object-id xmlns:xlink="http://www.w3.org/1999/xlink" content-type="doi" xlink:type="simple">10.3897/phytokeys.133.37773.figure10</object-id><object-id xmlns:xlink="http://www.w3.org/1999/xlink" content-type="arpha" xlink:type="simple">BB6D7CBB-3ACA-56C5-9A3A-8A0A9ED3D94E</object-id><label>Figure 10.</label><caption><p>Diversity strobili of Nepalese <italic><tp:taxon-name><tp:taxon-name-part taxon-name-part-type="genus" reg="Selaginella">Selaginella</tp:taxon-name-part></tp:taxon-name></italic> species <bold>A</bold><italic><tp:taxon-name><tp:taxon-name-part taxon-name-part-type="genus" reg="Selaginella">S.</tp:taxon-name-part> <tp:taxon-name-part taxon-name-part-type="species" reg="laxistrobila">laxistrobila</tp:taxon-name-part></tp:taxon-name></italic> (<italic>Nakaike 1319</italic>, PE) <bold>B</bold><italic><tp:taxon-name><tp:taxon-name-part taxon-name-part-type="genus" reg="Selaginella">S.</tp:taxon-name-part> <tp:taxon-name-part taxon-name-part-type="species" reg="bisulcata">bisulcata</tp:taxon-name-part></tp:taxon-name></italic> (<italic>Nakaike 3786</italic>, PE) <bold>C</bold><italic><tp:taxon-name><tp:taxon-name-part taxon-name-part-type="genus" reg="Selaginella">S.</tp:taxon-name-part> <tp:taxon-name-part taxon-name-part-type="species" reg="pennata">pennata</tp:taxon-name-part></tp:taxon-name></italic> (<italic>Nakaike 3507</italic>, PE) <bold>D</bold><italic><tp:taxon-name><tp:taxon-name-part taxon-name-part-type="genus" reg="Selaginella">S.</tp:taxon-name-part> <tp:taxon-name-part taxon-name-part-type="species" reg="chrysocaulos">chrysocaulos</tp:taxon-name-part></tp:taxon-name></italic> (<italic>Nakaike 1058</italic>, PE) <bold>E</bold><italic><tp:taxon-name><tp:taxon-name-part taxon-name-part-type="genus" reg="Selaginella">S.</tp:taxon-name-part> <tp:taxon-name-part taxon-name-part-type="species" reg="ciliaris">ciliaris</tp:taxon-name-part></tp:taxon-name></italic> (s.n. <italic>1225</italic>, PE) <bold>F</bold><italic><tp:taxon-name><tp:taxon-name-part taxon-name-part-type="genus" reg="Selaginella">S.</tp:taxon-name-part> <tp:taxon-name-part taxon-name-part-type="species" reg="monospora">monospora</tp:taxon-name-part></tp:taxon-name></italic> (<italic>Tabata</italic> et al. <italic>11051</italic>, PE) <bold>G</bold><italic><tp:taxon-name><tp:taxon-name-part taxon-name-part-type="genus" reg="Selaginella">S.</tp:taxon-name-part> <tp:taxon-name-part taxon-name-part-type="species" reg="trichophylla">trichophylla</tp:taxon-name-part></tp:taxon-name></italic> (<italic>Lu</italic> &amp; <italic>Zhang 27625-B</italic>, PE) <bold>H</bold><italic><tp:taxon-name><tp:taxon-name-part taxon-name-part-type="genus" reg="Selaginella">S.</tp:taxon-name-part> <tp:taxon-name-part taxon-name-part-type="species" reg="repanda">repanda</tp:taxon-name-part></tp:taxon-name></italic> (<italic>Nakaike 3708</italic>, PE) <bold>I</bold><italic><tp:taxon-name><tp:taxon-name-part taxon-name-part-type="genus" reg="Selaginella">S.</tp:taxon-name-part> <tp:taxon-name-part taxon-name-part-type="species" reg="vaginata">vaginata</tp:taxon-name-part></tp:taxon-name></italic> (<italic>Nakaike 1102</italic>, PE). Scale bars: 2 mm (<bold>A, B</bold>), 2 mm (<bold>C, D, G, H</bold>), 1 mm (<bold>E, F, I</bold>).</p></caption><graphic xmlns:xlink="http://www.w3.org/1999/xlink" xlink:href="phytokeys-133-001-g010.jpg" position="float" orientation="portrait" xlink:type="simple" id="oo_344906.jpg"><uri content-type="original_file" xlink:type="simple">https://binary.pensoft.net/fig/344906</uri></graphic></fig><fig id="F28" position="float" orientation="portrait"><object-id xmlns:xlink="http://www.w3.org/1999/xlink" content-type="doi" xlink:type="simple">10.3897/phytokeys.133.37773.figure28</object-id><object-id xmlns:xlink="http://www.w3.org/1999/xlink" content-type="arpha" xlink:type="simple">0EADEC7C-9A20-55A1-8FC4-321984841BC8</object-id><label>Figure 28.</label><caption><p><italic><tp:taxon-name><tp:taxon-name-part taxon-name-part-type="genus" reg="Selaginella">Selaginella</tp:taxon-name-part> <tp:taxon-name-part taxon-name-part-type="species" reg="monospora">monospora</tp:taxon-name-part></tp:taxon-name></italic> Spring <bold>A</bold> Habit, upper surface <bold>B</bold> (<bold>B1</bold>) habit, lower surface <bold>C</bold> strobilus, upper surface <bold>D</bold> fragment of the upper surface of the lateral branches <bold>E</bold> fragment of the lower surface of the lateral branches (<italic>F. Henderson 13644</italic>, E). Link: (<ext-link xmlns:xlink="http://www.w3.org/1999/xlink" xlink:type="simple" ext-link-type="uri" xlink:href="http://data.rbge.org.uk/herb/E00754773">http://data.rbge.org.uk/herb/E00754773</ext-link>).</p></caption><graphic xmlns:xlink="http://www.w3.org/1999/xlink" xlink:href="phytokeys-133-001-g028.jpg" position="float" orientation="portrait" xlink:type="simple" id="oo_344924.jpg"><uri content-type="original_file" xlink:type="simple">https://binary.pensoft.net/fig/344924</uri></graphic></fig></tp:treatment-sec><ref-list><ref id="B1"><mixed-citation xmlns:xlink="http://www.w3.org/1999/xlink" xlink:type="simple"><person-group><name name-style="western"><surname>Alston</surname><given-names>AHG</given-names></name></person-group> (<year>1945</year>) <article-title>An enumeration of the Indian species of <italic><tp:taxon-name><tp:taxon-name-part taxon-name-part-type="genus">Selaginella</tp:taxon-name-part></tp:taxon-name></italic>.</article-title><source>Proceedings of the National Institute of Sciences of India</source><volume>11</volume>: <fpage>211</fpage>–<lpage>235</lpage>.</mixed-citation></ref><ref id="B23"><mixed-citation xmlns:xlink="http://www.w3.org/1999/xlink" xlink:type="simple"><person-group><name name-style="western"><surname>Panigrahi</surname><given-names>G</given-names></name><name name-style="western"><surname>Dixit</surname><given-names>RD</given-names></name></person-group> (<year>1968</year>) Studies in the Systematics of Indian <italic><tp:taxon-name><tp:taxon-name-part taxon-name-part-type="genus">Selaginella</tp:taxon-name-part></tp:taxon-name></italic>-I. Proceedings of the Indian National Science Academy 34 B(4): 191–204.</mixed-citation></ref><ref id="B12"><mixed-citation xmlns:xlink="http://www.w3.org/1999/xlink" xlink:type="simple"><person-group><name name-style="western"><surname>Iwatsuki</surname><given-names>K</given-names></name></person-group> (<year>1975</year>) <article-title><tp:taxon-name><tp:taxon-name-part taxon-name-part-type="phylum">Pteridophyta</tp:taxon-name-part></tp:taxon-name>.</article-title> In: <person-group><name name-style="western"><surname>Ohashi</surname><given-names>H</given-names></name></person-group> (<role>Ed.</role>) <issue-title>Flora of Eastern Himalaya.</issue-title><source>Vol. 8. The University Museum, the University of Tokyo, Tokyo</source>, <fpage>166</fpage>–<lpage>205</lpage>.</mixed-citation></ref><ref id="B13"><mixed-citation xmlns:xlink="http://www.w3.org/1999/xlink" xlink:type="simple"><person-group><name name-style="western"><surname>Iwatsuki</surname><given-names>K</given-names></name></person-group> (<year>1988</year>) An enumeration of the pteridophytes of Nepal. In: The Himalayan Plants. Vol. 11. Bulletin, University Museum, University of Tokyo (Tokyo Daigaku. Sogo Kenkyu Shiryokan), 231–339.</mixed-citation></ref><ref id="B4"><mixed-citation xmlns:xlink="http://www.w3.org/1999/xlink" xlink:type="simple"><person-group><name name-style="western"><surname>Dixit</surname><given-names>RD</given-names></name></person-group> (<year>1992</year>) <source><tp:taxon-name><tp:taxon-name-part taxon-name-part-type="family">Selaginellaceae</tp:taxon-name-part></tp:taxon-name> of India.</source><publisher-name>Dehra Dun</publisher-name>, <publisher-loc>Bishen Singh Mahendra Pal Singh</publisher-loc>, <size units="page">196 pp</size>.</mixed-citation></ref><ref id="B27"><mixed-citation xmlns:xlink="http://www.w3.org/1999/xlink" xlink:type="simple"><person-group><name name-style="western"><surname>Thapa</surname><given-names>N</given-names></name></person-group> (<year>2002</year>) <article-title>Pteridophytes of Nepal. Bull.</article-title><source>Department Plant Resources</source><volume>19</volume>: <fpage>1</fpage>–<lpage>175</lpage>.</mixed-citation></ref><ref id="B33"><mixed-citation xmlns:xlink="http://www.w3.org/1999/xlink" xlink:type="simple"><person-group><name name-style="western"><surname>Zhang</surname><given-names>XC</given-names></name></person-group> (<year>2004</year>) <article-title><tp:taxon-name><tp:taxon-name-part taxon-name-part-type="family">Selaginellaceae</tp:taxon-name-part></tp:taxon-name>.</article-title> In: <person-group><name name-style="western"><surname>Zhang</surname><given-names>XC</given-names></name></person-group> (<role>Ed.</role>) <issue-title>Flora Republica Popularis Sinicae.</issue-title><source>Science Press, Beijing, Vol. 6</source>, <fpage>86</fpage>–<lpage>219</lpage>.</mixed-citation></ref><ref id="B26"><mixed-citation xmlns:xlink="http://www.w3.org/1999/xlink" xlink:type="simple"><person-group><name name-style="western"><surname>Singh</surname><given-names>S</given-names></name><name name-style="western"><surname>Panigrahi</surname><given-names>G</given-names></name></person-group> (<year>2005</year>) <source>Ferns and Fern-allies of [Tirap District] Arunachal Pradesh, India.</source><publisher-name>Bishen Singh Mahendra Pal Singh</publisher-name>, <publisher-loc>Dehra Dun</publisher-loc>, <size units="page">426 pp</size>.</mixed-citation></ref><ref id="B35"><mixed-citation xmlns:xlink="http://www.w3.org/1999/xlink" xlink:type="simple"><person-group><name name-style="western"><surname>Zhang</surname><given-names>XC</given-names></name><name name-style="western"><surname>Nooteboom</surname><given-names>HP</given-names></name><name name-style="western"><surname>Kato</surname><given-names>M</given-names></name></person-group> (<year>2013</year>) <article-title><tp:taxon-name><tp:taxon-name-part taxon-name-part-type="family">Selaginellaceae</tp:taxon-name-part></tp:taxon-name>.</article-title> In: <person-group><name name-style="western"><surname>Wu</surname><given-names>ZY</given-names></name><name name-style="western"><surname>Raven</surname><given-names>PH</given-names></name><name name-style="western"><surname>Hong</surname><given-names>DY</given-names></name></person-group> (<role>Eds</role>) <issue-title>Flora of China.</issue-title><source>Science Press, Beijing and Missouri Botanical Garden Press, St. Louis, Vols 2–3</source>, <fpage>37</fpage>–<lpage>66</lpage>.</mixed-citation></ref><ref id="B7"><mixed-citation xmlns:xlink="http://www.w3.org/1999/xlink" xlink:type="simple"><person-group><name name-style="western"><surname>Fraser-Jenkins</surname><given-names>CR</given-names></name><name name-style="western"><surname>Kandel</surname><given-names>DR</given-names></name><name name-style="western"><surname>Pariyar</surname><given-names>S</given-names></name></person-group> (<year>2015</year>) <source>Ferns and fern-allies of Nepal. Vol. 1.</source><publisher-name>National Herbarium and Plant Laboratories</publisher-name>, <publisher-loc>Department of Plant Resources, Ministry of Forests and Soil Conservation, Kathmandu</publisher-loc>, <size units="page">508 pp</size>.</mixed-citation></ref><ref id="B8"><mixed-citation xmlns:xlink="http://www.w3.org/1999/xlink" xlink:type="simple"><person-group><name name-style="western"><surname>Fraser-Jenkins</surname><given-names>CR</given-names></name><name name-style="western"><surname>Gandhi</surname><given-names>KN</given-names></name><name name-style="western"><surname>Kholia</surname><given-names>BS</given-names></name><name name-style="western"><surname>Benniamin</surname><given-names>A</given-names></name></person-group> (<year>2017</year>) An annotated checklist of Indian Pteridophytes, Part – I (<tp:taxon-name><tp:taxon-name-part taxon-name-part-type="family">Lycopodiaceae</tp:taxon-name-part></tp:taxon-name> to Thelypteridace). Bishen Singh Mahendra Pal Singh Dehra Dun, 562 pp.</mixed-citation></ref></ref-list></tp:taxon-treatment>
