# Supplementary material for: A taxonomic revision of the genus Selaginella (Selaginellaceae) from Nepal
Source: PhytoKeys. 2019 Oct 7;133:1–76. doi: 10.3897/phytokeys.133.37773 (PMC6791900; doi:10.3897/phytokeys.133.37773)
Supplement: XML Treatment for Selaginella trichophylla [file phytokeys.133.37773-treatment19.xml]

<!DOCTYPE tp:taxon-treatment
  PUBLIC "-//TaxonX//DTD Taxonomic Treatment Publishing DTD v0 20100105//EN" "tax-treatment-NSO.dtd">
<tp:taxon-treatment xmlns:tp="http://www.plazi.org/taxpub"><tp:treatment-meta><kwd-group><label>Taxon classification</label><kwd><named-content xmlns:xlink="http://www.w3.org/1999/xlink" content-type="kingdom">Plantae</named-content></kwd><kwd><named-content xmlns:xlink="http://www.w3.org/1999/xlink" content-type="order">Selaginellales</named-content></kwd><kwd><named-content xmlns:xlink="http://www.w3.org/1999/xlink" content-type="family">Selaginellaceae</named-content></kwd></kwd-group><mixed-citation publication-type="journal"><person-group><name><surname>Shalimov</surname><given-names>Aleksandr Petrovich</given-names></name><name><surname>Wu</surname><given-names>Yu-Dong</given-names></name><name><surname>Zhang</surname><given-names>Xian-Chun</given-names></name></person-group><article-title>A taxonomic revision of the genus <italic><tp:taxon-name><tp:taxon-name-part taxon-name-part-type="genus" reg="Selaginella">Selaginella</tp:taxon-name-part></tp:taxon-name></italic> (<tp:taxon-name><tp:taxon-name-part taxon-name-part-type="family">Selaginellaceae</tp:taxon-name-part></tp:taxon-name>) from Nepal</article-title><source>PhytoKeys</source><day>07</day><month>10</month><year>2019</year><volume>133</volume><fpage>1</fpage><lpage>76</lpage><pub-id pub-id-type="doi">10.3897/phytokeys.133.37773</pub-id></mixed-citation></tp:treatment-meta><tp:nomenclature><tp:taxon-name><object-id xmlns:xlink="http://www.w3.org/1999/xlink" content-type="arpha" xlink:type="simple">B00FA4F1-76DF-5055-B827-E36B889A156C</object-id>
            <tp:taxon-name-part taxon-name-part-type="genus" reg="Selaginella">Selaginella</tp:taxon-name-part>
            <tp:taxon-name-part taxon-name-part-type="species" reg="trichophylla">trichophylla</tp:taxon-name-part>
          </tp:taxon-name><tp:taxon-authority>K.H. Shing</tp:taxon-authority><xref ref-type="fig" rid="F6">Figs 6</xref><xref ref-type="fig" rid="F10">(3A–C), 10G</xref><xref ref-type="fig" rid="F29">, 29</xref><tp:nomenclature-citation-list><tp:nomenclature-citation><tp:taxon-name>
                <tp:taxon-name-part taxon-name-part-type="genus" reg="Selaginella">Selaginella</tp:taxon-name-part> <tp:taxon-name-part taxon-name-part-type="species" reg="trichophylla">trichophylla</tp:taxon-name-part></tp:taxon-name><comment>K.H. Shing, Acta Phytotax. Sin. 31(6): 569, pl. 2. 1993; <xref ref-type="bibr" rid="B35">Zhang et al. 2013</xref>.</comment></tp:nomenclature-citation><tp:nomenclature-citation><tp:taxon-name>
                <tp:taxon-name-part taxon-name-part-type="genus" reg="Selaginella"/>
                <tp:taxon-name-part taxon-name-part-type="species" reg="monospora"/>
                <tp:taxon-name-part taxon-name-part-type="subspecies" reg="trichophylla"/>
              </tp:taxon-name><comment>≡ <tp:taxon-name><tp:taxon-name-part taxon-name-part-type="genus" reg="Selaginella">Selaginella</tp:taxon-name-part> <tp:taxon-name-part taxon-name-part-type="species" reg="monospora">monospora</tp:taxon-name-part> <tp:taxon-name-part taxon-name-part-type="authority">Spring</tp:taxon-name-part> <tp:taxon-name-part taxon-name-part-type="infraspecific-rank">subsp.</tp:taxon-name-part> <tp:taxon-name-part taxon-name-part-type="subspecies" reg="trichophylla">trichophylla</tp:taxon-name-part></tp:taxon-name> (K.H. Shing) X.C. Zhang, Fl. Reipubl. Popularis Sin. 6(3): 189. 2004. <bold>Type.</bold> CHINA. Yunnan, Gongshan, Dulongjiang River, alt. 1450–1500 m, in sylvis frondosis, 22 VIII 1982, <italic>Qinghai-Xizang Exped. 9451</italic> (holotype: PE! [00452190]). </comment></tp:nomenclature-citation><tp:nomenclature-citation><tp:taxon-name>
                <tp:taxon-name-part taxon-name-part-type="genus" reg="Selaginella"/>
                <tp:taxon-name-part taxon-name-part-type="species" reg="monospora"/>
                <tp:taxon-name-part taxon-name-part-type="variety" reg="ciliolata"/>
              </tp:taxon-name><comment>= <tp:taxon-name><tp:taxon-name-part taxon-name-part-type="genus" reg="Selaginella">Selaginella</tp:taxon-name-part> <tp:taxon-name-part taxon-name-part-type="species" reg="monospora">monospora</tp:taxon-name-part> <tp:taxon-name-part taxon-name-part-type="infraspecific-rank">var.</tp:taxon-name-part> <tp:taxon-name-part taxon-name-part-type="variety" reg="ciliolata">ciliolata</tp:taxon-name-part></tp:taxon-name> W.M. Chu, Fl. Yunnan. 20: 719. 2006, syn. nov. <bold>Type.</bold> CHINA. Yunnan: Jingdong Xian, Ailao Shan, Xujiaba, alt. 2450 m., under evergreen broad-leaved forest, 22 Apr 1982, <italic>J.J. He 13352</italic> (holotype: PYU!; isotype: PE!). </comment></tp:nomenclature-citation></tp:nomenclature-citation-list></tp:nomenclature><tp:treatment-sec sec-type="description" id="SECID0ESMDI"><title>Description.</title><p>Plants 20–35 cm, creeping. Rhizophores at intervals throughout length of main stem, borne on ventral side in axils of branches. Main stems pinnately branched throughout, stramineous, 1.0–1.5 mm in diam., in lower part, stem oval or terete, not sulcate, primary leafy branches 8–12 pairs, once or twice pinnately branched, branches sparse or thick, adjacent primary branches on main stem 1.5–2.5 cm apart. Axillary leaves on branches symmetrical, ovate or ovate triangular, 1.2–3.1 × 0.7–2.3 mm, base exauriculate or slightly subcordate, margin ciliolate at base, apex acute. Dorsal leaves ovate, 1.1–2.6 × 0.6–1.2 mm, slightly carinate, base obtuse or oblique subcordate, not peltate, margin ciliolate (more densely ciliolate at base), apex aristate. Ventral leaves ovate-triangular, 1.5–3.6 × 0.9–2.1 mm, margin denticulate; basiscopic base in base with few cilia or entire, acroscopic base enlarged, broader, overlapping stem and branches, margin ciliolate, in upper part denticulate, apex acute. Strobili solitary, terminal, compact, dorsiventrally complanate, 4.0–6.5 × 1.2–2.6 mm, sporophylls dimorphic, resupinate, not white-margined; dorsal sporophylls ovate-lanceolate, carinate, margin denticulate, apex acuminate; ventral sporophylls ovate-lanceolate, carinate, margin denticulate. Megaspores whitish surface verrucate or papillate; microspores orange, surface verrucate.</p></tp:treatment-sec><tp:treatment-sec sec-type="ecology" id="SECID0EXMDI"><title>Ecology.</title><p>On moist cliffs, in evergreen broad-leaved forest. Alt. 1500–1600(2200) m.</p></tp:treatment-sec><tp:treatment-sec sec-type="distribution" id="SECID0E3MDI"><title>Distribution in Nepal.</title><p>C, E, rare, requiring additional research.</p><p>Nepalese threatened status: Data-deficient (DD) according to the <xref ref-type="bibr" rid="B11">IUCN (2001)</xref> criteria.</p></tp:treatment-sec><tp:treatment-sec sec-type="distribution" id="SECID0EHNDI"><title>General distribution.</title><p>BHUTAN (“Rukubi (2600) – Chendebi (2300) – Charikhachor (2250) – Neylong (2200), 14 Apr 1967, <italic>H. Hara</italic>, <italic>H. Kanai</italic>, <italic>G. Murata</italic>, <italic>H. Ohashi</italic>, <italic>O. Tanaka &amp; T. Yamazaki 4105</italic>” (KYO); “Yuto La, between Bumthang and Trongsa, 8500 ft., Shady banks in deciduous forest. <italic>F. Ludlow</italic>, <italic>G. Sherriff</italic>, <italic>J.H. Hicks 17023</italic>” (KYO; L.4328981)), CHINA (Yunnan, Guangxi, Guizhou, Guandong, Hainan), INDIA (Sikkim (E Sikkim District. Above and S. of Penlang Bazaar, below and on way up to Namphung Peak of the Tinjure ridge, W. of Tashi View-Point, Across valley to the north of Gangtok. Just below crest on N. side of densely mixed-forest ridge. 29 Sep 1998. <italic>C.R. Fraser-Jenkins 27054 (FN 3031)</italic>” (L.4328985)), VIETNAM (Cao Bang).</p></tp:treatment-sec><tp:treatment-sec sec-type="Chromosome number" id="SECID0E6NDI"><title>Chromosome number.</title><p>Not available data.</p><p>Selected specimens examined:</p><p><bold>C Nepal</bold>: <bold>DOLAKHA</bold>: “Jiri, Dolakha, alt. c. 2200 m, 4 Oct 1988, <italic>T. Nakaike 3076</italic>” (PE).</p><p><bold>E Nepal</bold>: <bold>ILAM</bold>: “Mai Majuwa-Dhara Pani, alt. 1500–1600 m, 4 Dec 1963, <italic>H. Hara</italic> et al.” (KUN; L.3498103).</p></tp:treatment-sec><tp:treatment-sec sec-type="notes" id="SECID0EVODI"><title>Note.</title><p>We examined the type and general collections in herbaria PE, KUN and PYU for <italic><tp:taxon-name><tp:taxon-name-part taxon-name-part-type="genus" reg="Selaginella">S.</tp:taxon-name-part> <tp:taxon-name-part taxon-name-part-type="species" reg="trichophylla">trichophylla</tp:taxon-name-part></tp:taxon-name></italic> and <tp:taxon-name><tp:taxon-name-part taxon-name-part-type="genus" reg="Selaginella">S.</tp:taxon-name-part> <tp:taxon-name-part taxon-name-part-type="species" reg="monospora">monospora</tp:taxon-name-part> <tp:taxon-name-part taxon-name-part-type="infraspecific-rank">var.</tp:taxon-name-part> <tp:taxon-name-part taxon-name-part-type="variety" reg="ciliolata">ciliolata</tp:taxon-name-part></tp:taxon-name>: the taxon described as <tp:taxon-name><tp:taxon-name-part taxon-name-part-type="genus" reg="Selaginella">S.</tp:taxon-name-part> <tp:taxon-name-part taxon-name-part-type="species" reg="monospora">monospora</tp:taxon-name-part> <tp:taxon-name-part taxon-name-part-type="infraspecific-rank">var.</tp:taxon-name-part> <tp:taxon-name-part taxon-name-part-type="variety" reg="ciliolata">ciliolata</tp:taxon-name-part></tp:taxon-name> W.M. Chu (in <xref ref-type="bibr" rid="B3">Chu 2006</xref>) and listed in the “Uncertain taxa” in Flora of China (<xref ref-type="bibr" rid="B35">Zhang et al. 2013</xref>: 66) has many similarities in morphological features with <italic><tp:taxon-name><tp:taxon-name-part taxon-name-part-type="genus" reg="Selaginella">S.</tp:taxon-name-part> <tp:taxon-name-part taxon-name-part-type="species" reg="trichophylla">trichophylla</tp:taxon-name-part></tp:taxon-name></italic>. The only distinct feature is the spinules on the upper side of the leaves, but these are not always present and it is likely that this trait is associated with a more humid habitat.</p><fig id="F6" position="float" orientation="portrait"><object-id xmlns:xlink="http://www.w3.org/1999/xlink" content-type="doi" xlink:type="simple">10.3897/phytokeys.133.37773.figure6</object-id><object-id xmlns:xlink="http://www.w3.org/1999/xlink" content-type="arpha" xlink:type="simple">5848F232-54B5-5672-AD40-8BEA8804E2EB</object-id><label>Figure 6.</label><caption><p>Morphological diversity of the leaves of Nepalese <italic><tp:taxon-name><tp:taxon-name-part taxon-name-part-type="genus" reg="Sealginella">Sealginella</tp:taxon-name-part></tp:taxon-name></italic> species <bold>1A–C</bold><italic><tp:taxon-name><tp:taxon-name-part taxon-name-part-type="genus" reg="Selaginella">S.</tp:taxon-name-part> <tp:taxon-name-part taxon-name-part-type="species" reg="ciliaris">ciliaris</tp:taxon-name-part></tp:taxon-name></italic> (s.n. <italic>1225</italic>, PE) <bold>2A–C</bold><italic><tp:taxon-name><tp:taxon-name-part taxon-name-part-type="genus" reg="Selaginella">S.</tp:taxon-name-part> <tp:taxon-name-part taxon-name-part-type="species" reg="monospora">monospora</tp:taxon-name-part></tp:taxon-name></italic> (<italic>Tabata</italic> et al. <italic>11051</italic>, PE) <bold>3A–C</bold><italic><tp:taxon-name><tp:taxon-name-part taxon-name-part-type="genus" reg="Selaginella">S.</tp:taxon-name-part> <tp:taxon-name-part taxon-name-part-type="species" reg="trichophylla">trichophylla</tp:taxon-name-part></tp:taxon-name></italic> (<italic>Lu</italic> &amp; <italic>Zhang 27625–B</italic>, PE). A – Axillary leaves, B – Dorsal leaves, C – Ventral leaves. Scale bars: 0.2 mm.</p></caption><graphic xmlns:xlink="http://www.w3.org/1999/xlink" xlink:href="phytokeys-133-001-g006.jpg" position="float" orientation="portrait" xlink:type="simple" id="oo_344902.jpg"><uri content-type="original_file" xlink:type="simple">https://binary.pensoft.net/fig/344902</uri></graphic></fig></tp:treatment-sec><tp:treatment-sec><!--Section generated to contain objects referenced in tp:taxon-treatment.--><fig id="F10" position="float" orientation="portrait"><object-id xmlns:xlink="http://www.w3.org/1999/xlink" content-type="doi" xlink:type="simple">10.3897/phytokeys.133.37773.figure10</object-id><object-id xmlns:xlink="http://www.w3.org/1999/xlink" content-type="arpha" xlink:type="simple">BB6D7CBB-3ACA-56C5-9A3A-8A0A9ED3D94E</object-id><label>Figure 10.</label><caption><p>Diversity strobili of Nepalese <italic><tp:taxon-name><tp:taxon-name-part taxon-name-part-type="genus" reg="Selaginella">Selaginella</tp:taxon-name-part></tp:taxon-name></italic> species <bold>A</bold><italic><tp:taxon-name><tp:taxon-name-part taxon-name-part-type="genus" reg="Selaginella">S.</tp:taxon-name-part> <tp:taxon-name-part taxon-name-part-type="species" reg="laxistrobila">laxistrobila</tp:taxon-name-part></tp:taxon-name></italic> (<italic>Nakaike 1319</italic>, PE) <bold>B</bold><italic><tp:taxon-name><tp:taxon-name-part taxon-name-part-type="genus" reg="Selaginella">S.</tp:taxon-name-part> <tp:taxon-name-part taxon-name-part-type="species" reg="bisulcata">bisulcata</tp:taxon-name-part></tp:taxon-name></italic> (<italic>Nakaike 3786</italic>, PE) <bold>C</bold><italic><tp:taxon-name><tp:taxon-name-part taxon-name-part-type="genus" reg="Selaginella">S.</tp:taxon-name-part> <tp:taxon-name-part taxon-name-part-type="species" reg="pennata">pennata</tp:taxon-name-part></tp:taxon-name></italic> (<italic>Nakaike 3507</italic>, PE) <bold>D</bold><italic><tp:taxon-name><tp:taxon-name-part taxon-name-part-type="genus" reg="Selaginella">S.</tp:taxon-name-part> <tp:taxon-name-part taxon-name-part-type="species" reg="chrysocaulos">chrysocaulos</tp:taxon-name-part></tp:taxon-name></italic> (<italic>Nakaike 1058</italic>, PE) <bold>E</bold><italic><tp:taxon-name><tp:taxon-name-part taxon-name-part-type="genus" reg="Selaginella">S.</tp:taxon-name-part> <tp:taxon-name-part taxon-name-part-type="species" reg="ciliaris">ciliaris</tp:taxon-name-part></tp:taxon-name></italic> (s.n. <italic>1225</italic>, PE) <bold>F</bold><italic><tp:taxon-name><tp:taxon-name-part taxon-name-part-type="genus" reg="Selaginella">S.</tp:taxon-name-part> <tp:taxon-name-part taxon-name-part-type="species" reg="monospora">monospora</tp:taxon-name-part></tp:taxon-name></italic> (<italic>Tabata</italic> et al. <italic>11051</italic>, PE) <bold>G</bold><italic><tp:taxon-name><tp:taxon-name-part taxon-name-part-type="genus" reg="Selaginella">S.</tp:taxon-name-part> <tp:taxon-name-part taxon-name-part-type="species" reg="trichophylla">trichophylla</tp:taxon-name-part></tp:taxon-name></italic> (<italic>Lu</italic> &amp; <italic>Zhang 27625-B</italic>, PE) <bold>H</bold><italic><tp:taxon-name><tp:taxon-name-part taxon-name-part-type="genus" reg="Selaginella">S.</tp:taxon-name-part> <tp:taxon-name-part taxon-name-part-type="species" reg="repanda">repanda</tp:taxon-name-part></tp:taxon-name></italic> (<italic>Nakaike 3708</italic>, PE) <bold>I</bold><italic><tp:taxon-name><tp:taxon-name-part taxon-name-part-type="genus" reg="Selaginella">S.</tp:taxon-name-part> <tp:taxon-name-part taxon-name-part-type="species" reg="vaginata">vaginata</tp:taxon-name-part></tp:taxon-name></italic> (<italic>Nakaike 1102</italic>, PE). Scale bars: 2 mm (<bold>A, B</bold>), 2 mm (<bold>C, D, G, H</bold>), 1 mm (<bold>E, F, I</bold>).</p></caption><graphic xmlns:xlink="http://www.w3.org/1999/xlink" xlink:href="phytokeys-133-001-g010.jpg" position="float" orientation="portrait" xlink:type="simple" id="oo_344906.jpg"><uri content-type="original_file" xlink:type="simple">https://binary.pensoft.net/fig/344906</uri></graphic></fig><fig id="F29" position="float" orientation="portrait"><object-id xmlns:xlink="http://www.w3.org/1999/xlink" content-type="doi" xlink:type="simple">10.3897/phytokeys.133.37773.figure29</object-id><object-id xmlns:xlink="http://www.w3.org/1999/xlink" content-type="arpha" xlink:type="simple">3CB4B2E8-62F0-5189-BB4A-A3D2E386C2F1</object-id><label>Figure 29.</label><caption><p><italic><tp:taxon-name><tp:taxon-name-part taxon-name-part-type="genus" reg="Selaginella">Selaginella</tp:taxon-name-part> <tp:taxon-name-part taxon-name-part-type="species" reg="trichophylla">trichophylla</tp:taxon-name-part></tp:taxon-name></italic> K. H. Shing <bold>A</bold> Habit <bold>B</bold> strobilus, lower surface <bold>C</bold> fragment of the upper surface of the lateral branches <bold>D</bold> fragment of the lower surface of the lateral branches (<italic>Qinghai-Xizang Exped. 9451</italic>, holotype: PE).</p></caption><graphic xmlns:xlink="http://www.w3.org/1999/xlink" xlink:href="phytokeys-133-001-g029.jpg" position="float" orientation="portrait" xlink:type="simple" id="oo_344925.jpg"><uri content-type="original_file" xlink:type="simple">https://binary.pensoft.net/fig/344925</uri></graphic></fig></tp:treatment-sec><ref-list><ref id="B35"><mixed-citation xmlns:xlink="http://www.w3.org/1999/xlink" xlink:type="simple"><person-group><name name-style="western"><surname>Zhang</surname><given-names>XC</given-names></name><name name-style="western"><surname>Nooteboom</surname><given-names>HP</given-names></name><name name-style="western"><surname>Kato</surname><given-names>M</given-names></name></person-group> (<year>2013</year>) <article-title><tp:taxon-name><tp:taxon-name-part taxon-name-part-type="family">Selaginellaceae</tp:taxon-name-part></tp:taxon-name>.</article-title> In: <person-group><name name-style="western"><surname>Wu</surname><given-names>ZY</given-names></name><name name-style="western"><surname>Raven</surname><given-names>PH</given-names></name><name name-style="western"><surname>Hong</surname><given-names>DY</given-names></name></person-group> (<role>Eds</role>) <issue-title>Flora of China.</issue-title><source>Science Press, Beijing and Missouri Botanical Garden Press, St. Louis, Vols 2–3</source>, <fpage>37</fpage>–<lpage>66</lpage>.</mixed-citation></ref><ref id="B11"><mixed-citation xmlns:xlink="http://www.w3.org/1999/xlink" xlink:type="simple"><institution xlink:type="simple">IUCN</institution> (<year>2001</year>) IUCN Red List Categories and Criteria, Version 3.1. Second edition. Prepared by the IUCN Species Survival Commission. <ext-link xlink:type="simple" ext-link-type="uri" xlink:href="https://www.iucnredlist.org">https://www.iucnredlist.org</ext-link> [accessed 12 Dec. 2018]</mixed-citation></ref><ref id="B3"><mixed-citation xmlns:xlink="http://www.w3.org/1999/xlink" xlink:type="simple"><person-group><name name-style="western"><surname>Chu</surname><given-names>WM</given-names></name></person-group> (<year>2006</year>) <source><tp:taxon-name><tp:taxon-name-part taxon-name-part-type="family">Selaginellaceae</tp:taxon-name-part></tp:taxon-name>. In: Wu CY (Ed.) Flora Yunnanica. Science Press, Beijing, Vol.</source><publisher-name>20</publisher-name>, <publisher-loc>35–93</publisher-loc>, <size units="page">719 pp</size>.</mixed-citation></ref></ref-list></tp:taxon-treatment>
