# Supplementary material for: A taxonomic revision of the genus Selaginella (Selaginellaceae) from Nepal
Source: PhytoKeys. 2019 Oct 7;133:1–76. doi: 10.3897/phytokeys.133.37773 (PMC6791900; doi:10.3897/phytokeys.133.37773)
Supplement: XML Treatment for Selaginella vaginata [file phytokeys.133.37773-treatment21.xml]

<!DOCTYPE tp:taxon-treatment
  PUBLIC "-//TaxonX//DTD Taxonomic Treatment Publishing DTD v0 20100105//EN" "tax-treatment-NSO.dtd">
<tp:taxon-treatment xmlns:tp="http://www.plazi.org/taxpub"><tp:treatment-meta><kwd-group><label>Taxon classification</label><kwd><named-content xmlns:xlink="http://www.w3.org/1999/xlink" content-type="kingdom">Plantae</named-content></kwd><kwd><named-content xmlns:xlink="http://www.w3.org/1999/xlink" content-type="order">Selaginellales</named-content></kwd><kwd><named-content xmlns:xlink="http://www.w3.org/1999/xlink" content-type="family">Selaginellaceae</named-content></kwd></kwd-group><mixed-citation publication-type="journal"><person-group><name><surname>Shalimov</surname><given-names>Aleksandr Petrovich</given-names></name><name><surname>Wu</surname><given-names>Yu-Dong</given-names></name><name><surname>Zhang</surname><given-names>Xian-Chun</given-names></name></person-group><article-title>A taxonomic revision of the genus <italic><tp:taxon-name><tp:taxon-name-part taxon-name-part-type="genus" reg="Selaginella">Selaginella</tp:taxon-name-part></tp:taxon-name></italic> (<tp:taxon-name><tp:taxon-name-part taxon-name-part-type="family">Selaginellaceae</tp:taxon-name-part></tp:taxon-name>) from Nepal</article-title><source>PhytoKeys</source><day>07</day><month>10</month><year>2019</year><volume>133</volume><fpage>1</fpage><lpage>76</lpage><pub-id pub-id-type="doi">10.3897/phytokeys.133.37773</pub-id></mixed-citation></tp:treatment-meta><tp:nomenclature><tp:taxon-name><object-id xmlns:xlink="http://www.w3.org/1999/xlink" content-type="arpha" xlink:type="simple">A61D46E7-4B49-5588-9E43-BC8D00C116F2</object-id>
            <tp:taxon-name-part taxon-name-part-type="genus" reg="Selaginella">Selaginella</tp:taxon-name-part>
            <tp:taxon-name-part taxon-name-part-type="species" reg="vaginata">vaginata</tp:taxon-name-part>
          </tp:taxon-name><tp:taxon-authority>Spring</tp:taxon-authority><xref ref-type="fig" rid="F7">Figs 7</xref><xref ref-type="fig" rid="F10">(2A–C), 10I</xref><xref ref-type="fig" rid="F31">, 31</xref><tp:nomenclature-citation-list><tp:nomenclature-citation><tp:taxon-name>
                <tp:taxon-name-part taxon-name-part-type="genus" reg="Selaginella">Selaginella</tp:taxon-name-part> <tp:taxon-name-part taxon-name-part-type="species" reg="vaginata">vaginata</tp:taxon-name-part></tp:taxon-name><comment>Spring, Mém. Acad. Roy. Sci. Belgique 24: 87. 1850; <xref ref-type="bibr" rid="B12">Iwatsuki 1975</xref>; <xref ref-type="bibr" rid="B13">Iwatsuki 1988</xref>; <xref ref-type="bibr" rid="B4">Dixit 1992</xref>; <xref ref-type="bibr" rid="B27">Thapa 2002</xref>; <xref ref-type="bibr" rid="B33">Zhang 2004</xref>; <xref ref-type="bibr" rid="B35">Zhang et al. 2013</xref>; <xref ref-type="bibr" rid="B7">Fraser-Jenkins et al. 2015</xref>; <xref ref-type="bibr" rid="B8">Fraser-Jenkins et al. 2017</xref>.</comment></tp:nomenclature-citation><tp:nomenclature-citation><tp:taxon-name>
                <tp:taxon-name-part taxon-name-part-type="genus" reg="Lycopodioides"/>
                <tp:taxon-name-part taxon-name-part-type="species" reg="vaginata"/>
              </tp:taxon-name><comment>≡ <tp:taxon-name><tp:taxon-name-part taxon-name-part-type="genus" reg="Lycopodioides">Lycopodioides</tp:taxon-name-part> <tp:taxon-name-part taxon-name-part-type="species" reg="vaginata">vaginata</tp:taxon-name-part></tp:taxon-name> (Spring) Kuntze, Rev. Gen. Pl. 1: 827. 1891. <bold>Type.</bold> (lectotype, designated by <xref ref-type="bibr" rid="B8">Fraser-Jenkins et al. 2017</xref>) INDIA. NE India, Meghalaya, Khasiya (Khasia) [cited by Spring as “Gorval” i. e. Garhwal, Uttarakhand, in error], <italic>W. Griffith</italic> (K). Also cited as syntypes were Bhutan, “Bootan, W. Griffith” (K); and South India, Tamil Nadu, “Nelligheries [Nilgiris], <italic>G.S. Perottet 642</italic> (P [= <tp:taxon-name><tp:taxon-name-part taxon-name-part-type="genus" reg="Selaginella">S.</tp:taxon-name-part> <tp:taxon-name-part taxon-name-part-type="species" reg="radicata">radicata</tp:taxon-name-part></tp:taxon-name>]). </comment></tp:nomenclature-citation><tp:nomenclature-citation><tp:taxon-name>
                <tp:taxon-name-part taxon-name-part-type="genus" reg="Selaginella"/>
                <tp:taxon-name-part taxon-name-part-type="species" reg="thomsonii"/>
              </tp:taxon-name><comment>= <tp:taxon-name><tp:taxon-name-part taxon-name-part-type="genus" reg="Selaginella">Selaginella</tp:taxon-name-part> <tp:taxon-name-part taxon-name-part-type="species" reg="thomsonii">thomsonii</tp:taxon-name-part></tp:taxon-name> Hieron, Hedwigia 43: 38. 1904. <bold>Type.</bold> INDIA. India orientalis: habitat in montibus Khasia, alt. s.m. 4–6000 feet, regione temperate, <italic>J.D. Hooker</italic> et <italic>T. Thomson</italic> (holotype: K?; isotype: B [20 0176901]). </comment></tp:nomenclature-citation></tp:nomenclature-citation-list></tp:nomenclature><tp:treatment-sec sec-type="description" id="SECID0EEEAK"><title>Description.</title><p>Stems 3.5–10 cm, creeping, fertile stems erect. Rhizophores restricted at intervals throughout length of creeping stem and branches and to lower part of erect fertile branches, borne on ventral side in axils of branches. Main stems branched throughout, 0.2–0.4 mm in diam. in lower part. Stem stramineous, terete, sulcate or not, branches few; erect fertile stems pinnately branched throughout. Axillary leaves ovate-triangular, 1.2–2.5 × 0.5–1.5 mm, base exauriculate, margin ciliolate in basal part, subentire in middle and upper part. Ventral leaves ovate-lanceolate or oblong-falcate, 1.6–3.2 × 0.8–1.5 mm, basiscopic base rounded, margin denticulate in basal half, denticulate upward; acroscopic base endlanged, broadly overlapping stem and branches, margin ciliolate, sparsely long ciliolate at base, apex acute. Dorsal leaves ovate-lanceolate, 0.8–2.3 × 0.4–1.1 mm, imbricate, base subcordate, cuneate, or obtuse, not peltate, margin long ciliolate at base, shortly ciliolate (rarely long ciliolate) upward, apex acuminate or aristate. Strobili solitary or in pairs, terminal, 10–15(–40) × 2–3.5 mm. Sporophylls dimorphic or slightly dimorphic, dorsal sporophylls ovate-lanceolate, margin ciliolate or denticulate, apex acuminate; ventral sporophylls ovate-lanceolate, margin denticulate or ciliolate, apex acuminate. Megaspores yellowish, surface verrucate; microspores orange, surface verrucate and rugate.</p></tp:treatment-sec><tp:treatment-sec sec-type="ecology" id="SECID0EJEAK"><title>Ecology.</title><p>Terrestrial or epilithic, forming a carpet on vertical banks and rocks evergreen or seasonally green. Alt. 500–2900 m.</p></tp:treatment-sec><tp:treatment-sec sec-type="distribution" id="SECID0EOEAK"><title>Distribution in Nepal.</title><p>W, C, E.</p><p>Nepalese threatened status: not available data.</p></tp:treatment-sec><tp:treatment-sec sec-type="distribution" id="SECID0EUEAK"><title>General distribution.</title><p>BANGLADESH, BHUTAN, CAMBODIA, CHINA (Beijing, Chongqing, S Gansu, Guangxi, Guizhou, Henan, Shaanxi, Sichuan, Xizang, Yunnan), INDIA (Assam State, Chhattisgarh, Himachal Pradesh, Jammu and Kashmir, Jharkhand, Madhya Pradesh, Manipur, Meghalaya, Nagaland, Odisha, Sikkim, Tripura, Uttarakhand, West Bengal), LAOS, MYANMAR, PAKISTAN, THAILAND, VIETNAM.</p></tp:treatment-sec><tp:treatment-sec sec-type="Chromosome number" id="SECID0EZEAK"><title>Chromosome number.</title><p>Not available data.</p><p>Selected specimens examined:</p><p><bold>C Nepal: KASKI</bold>: “Mahendra Cave, Pokhara, alt. c. 700 m, 11 Nov 1988, <italic>T. Nakaike 3829</italic>” (PE).</p><p><bold>MAKAWANPUR</bold>: “[Pisulin] Fishling, near Mugling, Gorkha, alt. c. 300 m, 12 Nov 1988, <italic>T. Nakaike 3830</italic>” (PE).</p><p><bold>PALPA/SYANGJA</bold>: “Angahora, between Butwal and Pokhara, alt. c. 650 m, 9 Nov 1988, <italic>T. Nakaike 3732</italic>” (PE); “Bategora, between Butwal and Pokhara, alt. c. 700 m, 9 Nov 1988, <italic>T. Nakaike 3736</italic>” (PE).</p><p><bold>RAMECHAP</bold>: “between Bhandar and Kenja, alt. 2100–1700 m, 7 Oct 1988, <italic>T. Nakaike 3160</italic>” (PE).</p><p><bold>KATHMANDU</bold>: “near Tribhuwan Airport, alt. c. 1300 m, 15 Sep 1986, <italic>T. Nakaike 1506</italic>” (PE); “Nagarjun, alt. c. 1400 m, 26 Aug 1986, <italic>T. Nakaike 1102</italic>” (PE); “Swayambhunath, alt. c. 1400 m, 7 Oct 1986, <italic>T. Nakaike 2429</italic>” (PE).</p><p><bold>CHITAWAN</bold>: “Muglin [Mugling] (between Kathmandu and Pokhara), alt. c. 280 m, 26 Sep 1986, <italic>T. Nakaike 1929</italic>” (PE).</p><p><bold>E Nepal: SOLUKHUMBU</bold>: “near Junbesi, Solukhumbu, alt. c. 2900 m, 20 Oct 1988, <italic>T. Nakaike 3453</italic>” (PE); “Karodo, near Kenja, Solukumbu, alt. c. 1750 m, 22 Oct 1988, <italic>T. Nakaike</italic> 3505” (PE); “Karodo, near Kenja, Solukumbu, alt. c. 1750 m, 22 Oct 1988, <italic>T. Nakaike 3495</italic>” (PE).</p><p><bold>TAPLEJUNG</bold>: “Shewaden (2600 m)–Mewa Khola (2100 m)–Papung (2000 m), along path in light shade, alt. c. 2200 m, 26 Jun 1972, <italic>H. Kanai</italic> et al. <italic>725351</italic>” (TI, photo; KYO, photo); “Ghatte-Khebang, 19 Nov 1963, <italic>H. Hara</italic> et al.” (TI, photo); “Bharomdin-Tharpu, 25 Nov 1963, <italic>H. Hara</italic> et al.” (KYO, photo); “Selap-Zongi-Walunchung Gola, 10 Nov 1963, <italic>H. Kanai</italic> et al. s.n.” (KYO, photo); “Ghatte-Khebang, 19 Nov 1963, <italic>H. Hara</italic> et al.”(KYO, photo).</p><p><bold>SANKHUWASABHA</bold>: “Papung-Bir Gaon, along path in light shade, alt. 1600–2000 m, 30 Jun 1972, <italic>H. Kanai</italic> et al. <italic>7253393</italic>” (TI); “Papung (2000 m)–Bir Gaon (1600 m)–Sangrati Pati (1050 m), alt. 1300 m, 26 Aug 1977, <italic>H. Ohashi</italic> et al. <italic>772767</italic>” (TI, photo); “Papung 2000 m-Bir Gaon 1600 m, 30 Jun 1972, <italic>H. Kanai</italic> et al. <italic>725393</italic> [<italic>873274</italic>]” (KYO, photo).</p><p><bold>ILAM</bold>: “Mai Majuwa-Mai Pokhari-Dhara Pani, 4 Dec 1963, <italic>H. Hara</italic> et al.” (KYO, photo); “Bilbatay Bhanjang-Tinjuray-Hati Sar, 27 Oct 1963, <italic>H. Hara</italic> et al. s.n.” (KYO, photo);</p><p><bold>BHOJPUR</bold>: “Birgaon 1600 m-Suju Khola 1400 m-Dingla 1000 m, 1 Jul 1972, <italic>H. Kanai</italic> et al. <italic>725426</italic>” (KYO, photo); “Dingla 1000 m-Doban 800 m, on muddy rock along path in shade, 2 Jul 1972, <italic>H. Kanai</italic> et al. <italic>725456</italic>” (KYO, photo); “Birgaon-Dingla, alt. 1600–1000 m, 01 Jul 1972, <italic>K. Ohashi</italic> et al. <italic>725426</italic>” (E00670675).</p><p><bold>DHANKUTA</bold>: “Teku Nala 800 m-Tamur Bridge 300 m, 9 Jul 1972, <italic>H. Kanai</italic> et al. <italic>725511</italic>” (KYO, photo); “Dhankuta, <named-content xmlns:xlink="http://www.w3.org/1999/xlink" content-type="dwc:verbatimCoordinates" xlink:type="simple"><named-content content-type="geo-json" specific-use="{&#34;type&#34;:&#34;Point&#34;,&#34;coordinates&#34;:[87.333333,26.833333]}" id="NCID0EYIAK" xlink:type="simple">26°50'N, 87°20'E</named-content></named-content>, alt. 400 m, 11 Oct 1971, <italic>J.F. Dobremez</italic> DBR NEP <italic>1370</italic>” (E00670683).</p><p><bold>SUNSARI</bold>: “Dharan, <named-content xmlns:xlink="http://www.w3.org/1999/xlink" content-type="dwc:verbatimCoordinates" xlink:type="simple"><named-content content-type="geo-json" specific-use="{&#34;type&#34;:&#34;Point&#34;,&#34;coordinates&#34;:[87.300000,26.816667]}" id="NCID0EHJAK" xlink:type="simple">26°49'N, 87°18'E</named-content></named-content>, alt. 600 m, 13 Aug 1972, <italic>J.F. Dobremez</italic> DBR NEP <italic>1442</italic>” (E00670587).</p></tp:treatment-sec><tp:treatment-sec><!--Section generated to contain objects referenced in tp:taxon-treatment.--><fig id="F7" position="float" orientation="portrait"><object-id xmlns:xlink="http://www.w3.org/1999/xlink" content-type="doi" xlink:type="simple">10.3897/phytokeys.133.37773.figure7</object-id><object-id xmlns:xlink="http://www.w3.org/1999/xlink" content-type="arpha" xlink:type="simple">99686DBA-207F-54AA-88D3-F7F92FFC5954</object-id><label>Figure 7.</label><caption><p>Morphological diversity of the leaves of Nepalese <italic><tp:taxon-name><tp:taxon-name-part taxon-name-part-type="genus" reg="Sealginella">Sealginella</tp:taxon-name-part></tp:taxon-name></italic> species <bold>1A–C</bold><italic><tp:taxon-name><tp:taxon-name-part taxon-name-part-type="genus" reg="Selaginella">S.</tp:taxon-name-part> <tp:taxon-name-part taxon-name-part-type="species" reg="repanda">repanda</tp:taxon-name-part></tp:taxon-name></italic> (<italic>Nakaike 3708</italic>, PE) <bold>2A–C</bold><italic><tp:taxon-name><tp:taxon-name-part taxon-name-part-type="genus" reg="Selaginella">S.</tp:taxon-name-part> <tp:taxon-name-part taxon-name-part-type="species" reg="vaginata">vaginata</tp:taxon-name-part></tp:taxon-name></italic> (<italic>Nakaike 1102</italic>, PE) <bold>3A–C</bold><italic><tp:taxon-name><tp:taxon-name-part taxon-name-part-type="genus" reg="Selaginella">S.</tp:taxon-name-part> <tp:taxon-name-part taxon-name-part-type="species" reg="chrysorrhizos">chrysorrhizos</tp:taxon-name-part></tp:taxon-name></italic> (<italic>Nakaike 3708</italic>, PE). A – Axillary leaves, B – Dorsal leaves, C – Ventral leaves. Scale bars: 0.2 mm.</p></caption><graphic xmlns:xlink="http://www.w3.org/1999/xlink" xlink:href="phytokeys-133-001-g007.jpg" position="float" orientation="portrait" xlink:type="simple" id="oo_344903.jpg"><uri content-type="original_file" xlink:type="simple">https://binary.pensoft.net/fig/344903</uri></graphic></fig><fig id="F10" position="float" orientation="portrait"><object-id xmlns:xlink="http://www.w3.org/1999/xlink" content-type="doi" xlink:type="simple">10.3897/phytokeys.133.37773.figure10</object-id><object-id xmlns:xlink="http://www.w3.org/1999/xlink" content-type="arpha" xlink:type="simple">BB6D7CBB-3ACA-56C5-9A3A-8A0A9ED3D94E</object-id><label>Figure 10.</label><caption><p>Diversity strobili of Nepalese <italic><tp:taxon-name><tp:taxon-name-part taxon-name-part-type="genus" reg="Selaginella">Selaginella</tp:taxon-name-part></tp:taxon-name></italic> species <bold>A</bold><italic><tp:taxon-name><tp:taxon-name-part taxon-name-part-type="genus" reg="Selaginella">S.</tp:taxon-name-part> <tp:taxon-name-part taxon-name-part-type="species" reg="laxistrobila">laxistrobila</tp:taxon-name-part></tp:taxon-name></italic> (<italic>Nakaike 1319</italic>, PE) <bold>B</bold><italic><tp:taxon-name><tp:taxon-name-part taxon-name-part-type="genus" reg="Selaginella">S.</tp:taxon-name-part> <tp:taxon-name-part taxon-name-part-type="species" reg="bisulcata">bisulcata</tp:taxon-name-part></tp:taxon-name></italic> (<italic>Nakaike 3786</italic>, PE) <bold>C</bold><italic><tp:taxon-name><tp:taxon-name-part taxon-name-part-type="genus" reg="Selaginella">S.</tp:taxon-name-part> <tp:taxon-name-part taxon-name-part-type="species" reg="pennata">pennata</tp:taxon-name-part></tp:taxon-name></italic> (<italic>Nakaike 3507</italic>, PE) <bold>D</bold><italic><tp:taxon-name><tp:taxon-name-part taxon-name-part-type="genus" reg="Selaginella">S.</tp:taxon-name-part> <tp:taxon-name-part taxon-name-part-type="species" reg="chrysocaulos">chrysocaulos</tp:taxon-name-part></tp:taxon-name></italic> (<italic>Nakaike 1058</italic>, PE) <bold>E</bold><italic><tp:taxon-name><tp:taxon-name-part taxon-name-part-type="genus" reg="Selaginella">S.</tp:taxon-name-part> <tp:taxon-name-part taxon-name-part-type="species" reg="ciliaris">ciliaris</tp:taxon-name-part></tp:taxon-name></italic> (s.n. <italic>1225</italic>, PE) <bold>F</bold><italic><tp:taxon-name><tp:taxon-name-part taxon-name-part-type="genus" reg="Selaginella">S.</tp:taxon-name-part> <tp:taxon-name-part taxon-name-part-type="species" reg="monospora">monospora</tp:taxon-name-part></tp:taxon-name></italic> (<italic>Tabata</italic> et al. <italic>11051</italic>, PE) <bold>G</bold><italic><tp:taxon-name><tp:taxon-name-part taxon-name-part-type="genus" reg="Selaginella">S.</tp:taxon-name-part> <tp:taxon-name-part taxon-name-part-type="species" reg="trichophylla">trichophylla</tp:taxon-name-part></tp:taxon-name></italic> (<italic>Lu</italic> &amp; <italic>Zhang 27625-B</italic>, PE) <bold>H</bold><italic><tp:taxon-name><tp:taxon-name-part taxon-name-part-type="genus" reg="Selaginella">S.</tp:taxon-name-part> <tp:taxon-name-part taxon-name-part-type="species" reg="repanda">repanda</tp:taxon-name-part></tp:taxon-name></italic> (<italic>Nakaike 3708</italic>, PE) <bold>I</bold><italic><tp:taxon-name><tp:taxon-name-part taxon-name-part-type="genus" reg="Selaginella">S.</tp:taxon-name-part> <tp:taxon-name-part taxon-name-part-type="species" reg="vaginata">vaginata</tp:taxon-name-part></tp:taxon-name></italic> (<italic>Nakaike 1102</italic>, PE). Scale bars: 2 mm (<bold>A, B</bold>), 2 mm (<bold>C, D, G, H</bold>), 1 mm (<bold>E, F, I</bold>).</p></caption><graphic xmlns:xlink="http://www.w3.org/1999/xlink" xlink:href="phytokeys-133-001-g010.jpg" position="float" orientation="portrait" xlink:type="simple" id="oo_344906.jpg"><uri content-type="original_file" xlink:type="simple">https://binary.pensoft.net/fig/344906</uri></graphic></fig><fig id="F31" position="float" orientation="portrait"><object-id xmlns:xlink="http://www.w3.org/1999/xlink" content-type="doi" xlink:type="simple">10.3897/phytokeys.133.37773.figure31</object-id><object-id xmlns:xlink="http://www.w3.org/1999/xlink" content-type="arpha" xlink:type="simple">E0338036-71C1-523D-BDB9-B3BC7C477135</object-id><label>Figure 31.</label><caption><p><italic><tp:taxon-name><tp:taxon-name-part taxon-name-part-type="genus" reg="Selaginella">Selaginella</tp:taxon-name-part> <tp:taxon-name-part taxon-name-part-type="species" reg="vaginata">vaginata</tp:taxon-name-part></tp:taxon-name></italic> Spring <bold>A</bold> Habit <bold>B</bold> strobilus, lower surface <bold>C</bold> fragment of the upper surface of the lateral branches <bold>D</bold> fragment of the lower surface of the lateral branches (<italic>T. Nakaike 1102</italic>, PE).</p></caption><graphic xmlns:xlink="http://www.w3.org/1999/xlink" xlink:href="phytokeys-133-001-g031.jpg" position="float" orientation="portrait" xlink:type="simple" id="oo_344927.jpg"><uri content-type="original_file" xlink:type="simple">https://binary.pensoft.net/fig/344927</uri></graphic></fig></tp:treatment-sec><ref-list><ref id="B12"><mixed-citation xmlns:xlink="http://www.w3.org/1999/xlink" xlink:type="simple"><person-group><name name-style="western"><surname>Iwatsuki</surname><given-names>K</given-names></name></person-group> (<year>1975</year>) <article-title><tp:taxon-name><tp:taxon-name-part taxon-name-part-type="phylum">Pteridophyta</tp:taxon-name-part></tp:taxon-name>.</article-title> In: <person-group><name name-style="western"><surname>Ohashi</surname><given-names>H</given-names></name></person-group> (<role>Ed.</role>) <issue-title>Flora of Eastern Himalaya.</issue-title><source>Vol. 8. The University Museum, the University of Tokyo, Tokyo</source>, <fpage>166</fpage>–<lpage>205</lpage>.</mixed-citation></ref><ref id="B13"><mixed-citation xmlns:xlink="http://www.w3.org/1999/xlink" xlink:type="simple"><person-group><name name-style="western"><surname>Iwatsuki</surname><given-names>K</given-names></name></person-group> (<year>1988</year>) An enumeration of the pteridophytes of Nepal. In: The Himalayan Plants. Vol. 11. Bulletin, University Museum, University of Tokyo (Tokyo Daigaku. Sogo Kenkyu Shiryokan), 231–339.</mixed-citation></ref><ref id="B4"><mixed-citation xmlns:xlink="http://www.w3.org/1999/xlink" xlink:type="simple"><person-group><name name-style="western"><surname>Dixit</surname><given-names>RD</given-names></name></person-group> (<year>1992</year>) <source><tp:taxon-name><tp:taxon-name-part taxon-name-part-type="family">Selaginellaceae</tp:taxon-name-part></tp:taxon-name> of India.</source><publisher-name>Dehra Dun</publisher-name>, <publisher-loc>Bishen Singh Mahendra Pal Singh</publisher-loc>, <size units="page">196 pp</size>.</mixed-citation></ref><ref id="B27"><mixed-citation xmlns:xlink="http://www.w3.org/1999/xlink" xlink:type="simple"><person-group><name name-style="western"><surname>Thapa</surname><given-names>N</given-names></name></person-group> (<year>2002</year>) <article-title>Pteridophytes of Nepal. Bull.</article-title><source>Department Plant Resources</source><volume>19</volume>: <fpage>1</fpage>–<lpage>175</lpage>.</mixed-citation></ref><ref id="B33"><mixed-citation xmlns:xlink="http://www.w3.org/1999/xlink" xlink:type="simple"><person-group><name name-style="western"><surname>Zhang</surname><given-names>XC</given-names></name></person-group> (<year>2004</year>) <article-title><tp:taxon-name><tp:taxon-name-part taxon-name-part-type="family">Selaginellaceae</tp:taxon-name-part></tp:taxon-name>.</article-title> In: <person-group><name name-style="western"><surname>Zhang</surname><given-names>XC</given-names></name></person-group> (<role>Ed.</role>) <issue-title>Flora Republica Popularis Sinicae.</issue-title><source>Science Press, Beijing, Vol. 6</source>, <fpage>86</fpage>–<lpage>219</lpage>.</mixed-citation></ref><ref id="B35"><mixed-citation xmlns:xlink="http://www.w3.org/1999/xlink" xlink:type="simple"><person-group><name name-style="western"><surname>Zhang</surname><given-names>XC</given-names></name><name name-style="western"><surname>Nooteboom</surname><given-names>HP</given-names></name><name name-style="western"><surname>Kato</surname><given-names>M</given-names></name></person-group> (<year>2013</year>) <article-title><tp:taxon-name><tp:taxon-name-part taxon-name-part-type="family">Selaginellaceae</tp:taxon-name-part></tp:taxon-name>.</article-title> In: <person-group><name name-style="western"><surname>Wu</surname><given-names>ZY</given-names></name><name name-style="western"><surname>Raven</surname><given-names>PH</given-names></name><name name-style="western"><surname>Hong</surname><given-names>DY</given-names></name></person-group> (<role>Eds</role>) <issue-title>Flora of China.</issue-title><source>Science Press, Beijing and Missouri Botanical Garden Press, St. Louis, Vols 2–3</source>, <fpage>37</fpage>–<lpage>66</lpage>.</mixed-citation></ref><ref id="B7"><mixed-citation xmlns:xlink="http://www.w3.org/1999/xlink" xlink:type="simple"><person-group><name name-style="western"><surname>Fraser-Jenkins</surname><given-names>CR</given-names></name><name name-style="western"><surname>Kandel</surname><given-names>DR</given-names></name><name name-style="western"><surname>Pariyar</surname><given-names>S</given-names></name></person-group> (<year>2015</year>) <source>Ferns and fern-allies of Nepal. Vol. 1.</source><publisher-name>National Herbarium and Plant Laboratories</publisher-name>, <publisher-loc>Department of Plant Resources, Ministry of Forests and Soil Conservation, Kathmandu</publisher-loc>, <size units="page">508 pp</size>.</mixed-citation></ref><ref id="B8"><mixed-citation xmlns:xlink="http://www.w3.org/1999/xlink" xlink:type="simple"><person-group><name name-style="western"><surname>Fraser-Jenkins</surname><given-names>CR</given-names></name><name name-style="western"><surname>Gandhi</surname><given-names>KN</given-names></name><name name-style="western"><surname>Kholia</surname><given-names>BS</given-names></name><name name-style="western"><surname>Benniamin</surname><given-names>A</given-names></name></person-group> (<year>2017</year>) An annotated checklist of Indian Pteridophytes, Part – I (<tp:taxon-name><tp:taxon-name-part taxon-name-part-type="family">Lycopodiaceae</tp:taxon-name-part></tp:taxon-name> to Thelypteridace). Bishen Singh Mahendra Pal Singh Dehra Dun, 562 pp.</mixed-citation></ref></ref-list></tp:taxon-treatment>
