# Supplementary material for: A taxonomic revision of the genus Selaginella (Selaginellaceae) from Nepal
Source: PhytoKeys. 2019 Oct 7;133:1–76. doi: 10.3897/phytokeys.133.37773 (PMC6791900; doi:10.3897/phytokeys.133.37773)
Supplement: XML Treatment for Selaginella chrysorrhizos [file phytokeys.133.37773-treatment22.xml]

<!DOCTYPE tp:taxon-treatment
  PUBLIC "-//TaxonX//DTD Taxonomic Treatment Publishing DTD v0 20100105//EN" "tax-treatment-NSO.dtd">
<tp:taxon-treatment xmlns:tp="http://www.plazi.org/taxpub"><tp:treatment-meta><kwd-group><label>Taxon classification</label><kwd><named-content xmlns:xlink="http://www.w3.org/1999/xlink" content-type="kingdom">Plantae</named-content></kwd><kwd><named-content xmlns:xlink="http://www.w3.org/1999/xlink" content-type="order">Selaginellales</named-content></kwd><kwd><named-content xmlns:xlink="http://www.w3.org/1999/xlink" content-type="family">Selaginellaceae</named-content></kwd></kwd-group><mixed-citation publication-type="journal"><person-group><name><surname>Shalimov</surname><given-names>Aleksandr Petrovich</given-names></name><name><surname>Wu</surname><given-names>Yu-Dong</given-names></name><name><surname>Zhang</surname><given-names>Xian-Chun</given-names></name></person-group><article-title>A taxonomic revision of the genus <italic><tp:taxon-name><tp:taxon-name-part taxon-name-part-type="genus" reg="Selaginella">Selaginella</tp:taxon-name-part></tp:taxon-name></italic> (<tp:taxon-name><tp:taxon-name-part taxon-name-part-type="family">Selaginellaceae</tp:taxon-name-part></tp:taxon-name>) from Nepal</article-title><source>PhytoKeys</source><day>07</day><month>10</month><year>2019</year><volume>133</volume><fpage>1</fpage><lpage>76</lpage><pub-id pub-id-type="doi">10.3897/phytokeys.133.37773</pub-id></mixed-citation></tp:treatment-meta><tp:nomenclature><tp:taxon-name><object-id xmlns:xlink="http://www.w3.org/1999/xlink" content-type="arpha" xlink:type="simple">000E4F3F-4E55-5417-938A-3EA17449CDDB</object-id>
            <tp:taxon-name-part taxon-name-part-type="genus" reg="Selaginella">Selaginella</tp:taxon-name-part>
            <tp:taxon-name-part taxon-name-part-type="species" reg="chrysorrhizos">chrysorrhizos</tp:taxon-name-part>
          </tp:taxon-name><tp:taxon-authority>Spring</tp:taxon-authority><xref ref-type="fig" rid="F7">Figs 7</xref><xref ref-type="fig" rid="F11">(3A–C), 11A</xref><xref ref-type="fig" rid="F32">, 32</xref><tp:nomenclature-citation-list><tp:nomenclature-citation><tp:taxon-name>
                <tp:taxon-name-part taxon-name-part-type="genus" reg="Selaginella">Selaginella</tp:taxon-name-part> <tp:taxon-name-part taxon-name-part-type="species" reg="chrysorrhizos">chrysorrhizos</tp:taxon-name-part></tp:taxon-name><comment>Spring, Monogr. Lycop. 2: 251, no. 189. 1850, p. p.; <xref ref-type="bibr" rid="B12">Iwatsuki 1975</xref>; <xref ref-type="bibr" rid="B4">Dixit 1992</xref>; <xref ref-type="bibr" rid="B27">Thapa 2002</xref>; <xref ref-type="bibr" rid="B7">Fraser-Jenkins et al. 2015</xref>; <xref ref-type="bibr" rid="B8">Fraser-Jenkins et al. 2017</xref>. <bold>Type.</bold> (lectotype, designated by <xref ref-type="bibr" rid="B8">Fraser-Jenkins et al. 2017</xref>) Assam, <italic>Griffith 141</italic> (K).</comment></tp:nomenclature-citation><tp:nomenclature-citation><tp:taxon-name>
                <tp:taxon-name-part taxon-name-part-type="genus" reg="Selaginella"/>
                <tp:taxon-name-part taxon-name-part-type="species" reg="panchghaniana"/>
              </tp:taxon-name><comment>= <tp:taxon-name><tp:taxon-name-part taxon-name-part-type="genus" reg="Selaginella">Selaginella</tp:taxon-name-part> <tp:taxon-name-part taxon-name-part-type="species" reg="panchghaniana">panchghaniana</tp:taxon-name-part></tp:taxon-name> R.D. Dixit, Bull. Bot. Surv. India 25(1–4): 226, t. 1, f. 3. 1985; <xref ref-type="bibr" rid="B4">Dixit 1992</xref>. <bold>Type.</bold> INDIA. Maharashtra-Mahabaleshwar: Panchghani, 7 Nov 1966, <italic>Panigrahi 11739</italic> (holotype: BSA). </comment></tp:nomenclature-citation></tp:nomenclature-citation-list></tp:nomenclature><tp:treatment-sec sec-type="description" id="SECID0EJNAK"><title>Description.</title><p>Stems 8–12 cm, evergreen or seasonally green, suberect. Rhizophores restricted to base of stem. Main stems branched from near base or from lower part upward, in basal part main stem 0.5–1.1 mm in diam. Stems glabrous, glossy yellow, sulcate, primary leafy branches 5–8 pairs, forked or once or twice pinnately branched. Axillary leaves ovate-oblong, 1.0–2.0 × 0.5–0.8 in base slightly cuneate, margin denticulate, apex obtuse. Ventral leaves ovate-oblong, 0.6–0.8 × 1–2 mm, ascending, acroscopic base ovate-oblong, slightly dilated, imbricate, distantly rotundate at the base, margin denticulate, basiscopic base, entire, except apices, apex obtuse. Dorsal leaves ovate, 1.8–2 × 0.5–0.8 mm, subfalcate, margin denticulate, apex shortly cuspidate. Strobili solitary, terminal, compact, 3–7 × 1.5–2 mm. Sporophylls dimorphic, ventral sporophylls ovate, aristate, margin ciliate; dorsal sporophylls oblong, obtuse, margin ciliate-dentate. Megaspores dark-brown, surface verrucate; microspores pale-brown, surface verrucate.</p></tp:treatment-sec><tp:treatment-sec sec-type="ecology" id="SECID0EONAK"><title>Ecology.</title><p>On banks and on large stones. Alt. 200–2000 m.</p></tp:treatment-sec><tp:treatment-sec sec-type="distribution" id="SECID0ETNAK"><title>Distribution in Nepal.</title><p>W, C, E.</p><p>Nepalese threatened status: not available data.</p></tp:treatment-sec><tp:treatment-sec sec-type="distribution" id="SECID0EZNAK"><title>General distribution.</title><p>BANGLADESH, BHUTAN, INDIA (Assam, Kerala, Madhya Pradesh, Manipur, Meghalaya, Mizoram, Sikkim, West Bengal), LAOS, MYANMAR, THAILAND, VIETNAM.</p></tp:treatment-sec><tp:treatment-sec sec-type="Chromosome number" id="SECID0E5NAK"><title>Chromosome number.</title><p>Not available data.</p><p>Selected specimens examined:</p><p><bold>C Nepal</bold>: KASKI: “Bhoot Bridge, between Butwal and Pokhara, alt. c. 300 m, 9 Nov 1988, <italic>T. Nakaike 3723</italic>” (PE).</p><p><bold>MAKAWANPUR</bold>: “Pisulin [Fishling], near Muglin, Gorkha [Makawanpur District], alt. c. 300 m, 12 Nov 1988, <italic>T. Nakaike 3831</italic>” (PE).</p><p><bold>E Nepal: SOLUKHUMBHU</bold>: “between Junbesi and Rachowa, Solukumbu, alt. 2600–3400 m, 12 Dec 1988, <italic>T. Nakaike 3304</italic>” (PE).</p><p><bold>SANKHUWASABHA</bold>: Simbu, <named-content xmlns:xlink="http://www.w3.org/1999/xlink" content-type="dwc:verbatimCoordinates" xlink:type="simple"><named-content content-type="geo-json" specific-use="{&#34;type&#34;:&#34;Point&#34;,&#34;coordinates&#34;:[87.783333,27.366667]}" id="NCID0E4OAK" xlink:type="simple">27°22'N, 87°47'E</named-content></named-content>, alt. 1800 m, 5 Dec 1971, <italic>J.F. Dobremez</italic> DBR NEP <italic>1335</italic>” (E00754784); “Sunaturi, W. of Hetauda, Makawanpur, alt. c. 200 m, 8 Nov 1988, <italic>T. Nakaike 3702</italic>” (PE); “ l.c. <italic>3698</italic>” (PE); “l.c. <italic>3720</italic>” (PE); “l.c. <italic>3706</italic>” (PE); “Simbu, <named-content xmlns:xlink="http://www.w3.org/1999/xlink" content-type="dwc:verbatimCoordinates" xlink:type="simple"><named-content content-type="geo-json" specific-use="{&#34;type&#34;:&#34;Point&#34;,&#34;coordinates&#34;:[87.783333,27.366667]}" id="NCID0EQPAK" xlink:type="simple">27°22'N, 87°47'E</named-content></named-content>, alt. 2000 m, 5 Dec 1971, <italic>J.F. Dobremez</italic> DBR NEP <italic>1333</italic>” (E00670601, E00754800); “Simbu, <named-content xmlns:xlink="http://www.w3.org/1999/xlink" content-type="dwc:verbatimCoordinates" xlink:type="simple"><named-content content-type="geo-json" specific-use="{&#34;type&#34;:&#34;Point&#34;,&#34;coordinates&#34;:[87.783333,27.366667]}" id="NCID0E2PAK" xlink:type="simple">27°22'N, 87°47'E</named-content></named-content>, alt. 1800 m, 5 Oct 1971, <italic>J.F. Dobremez</italic> DBR NEP <italic>1335</italic>” (E00670602).</p><fig id="F7" position="float" orientation="portrait"><object-id xmlns:xlink="http://www.w3.org/1999/xlink" content-type="doi" xlink:type="simple">10.3897/phytokeys.133.37773.figure7</object-id><object-id xmlns:xlink="http://www.w3.org/1999/xlink" content-type="arpha" xlink:type="simple">99686DBA-207F-54AA-88D3-F7F92FFC5954</object-id><label>Figure 7.</label><caption><p>Morphological diversity of the leaves of Nepalese <italic><tp:taxon-name><tp:taxon-name-part taxon-name-part-type="genus" reg="Sealginella">Sealginella</tp:taxon-name-part></tp:taxon-name></italic> species <bold>1A–C</bold><italic><tp:taxon-name><tp:taxon-name-part taxon-name-part-type="genus" reg="Selaginella">S.</tp:taxon-name-part> <tp:taxon-name-part taxon-name-part-type="species" reg="repanda">repanda</tp:taxon-name-part></tp:taxon-name></italic> (<italic>Nakaike 3708</italic>, PE) <bold>2A–C</bold><italic><tp:taxon-name><tp:taxon-name-part taxon-name-part-type="genus" reg="Selaginella">S.</tp:taxon-name-part> <tp:taxon-name-part taxon-name-part-type="species" reg="vaginata">vaginata</tp:taxon-name-part></tp:taxon-name></italic> (<italic>Nakaike 1102</italic>, PE) <bold>3A–C</bold><italic><tp:taxon-name><tp:taxon-name-part taxon-name-part-type="genus" reg="Selaginella">S.</tp:taxon-name-part> <tp:taxon-name-part taxon-name-part-type="species" reg="chrysorrhizos">chrysorrhizos</tp:taxon-name-part></tp:taxon-name></italic> (<italic>Nakaike 3708</italic>, PE). A – Axillary leaves, B – Dorsal leaves, C – Ventral leaves. Scale bars: 0.2 mm.</p></caption><graphic xmlns:xlink="http://www.w3.org/1999/xlink" xlink:href="phytokeys-133-001-g007.jpg" position="float" orientation="portrait" xlink:type="simple" id="oo_344903.jpg"><uri content-type="original_file" xlink:type="simple">https://binary.pensoft.net/fig/344903</uri></graphic></fig></tp:treatment-sec><tp:treatment-sec><!--Section generated to contain objects referenced in tp:taxon-treatment.--><fig id="F11" position="float" orientation="portrait"><object-id xmlns:xlink="http://www.w3.org/1999/xlink" content-type="doi" xlink:type="simple">10.3897/phytokeys.133.37773.figure11</object-id><object-id xmlns:xlink="http://www.w3.org/1999/xlink" content-type="arpha" xlink:type="simple">31EB4813-27C2-5508-8DFD-83E532B1A87D</object-id><label>Figure 11.</label><caption><p>Diversity strobili of Nepalese <italic><tp:taxon-name><tp:taxon-name-part taxon-name-part-type="genus" reg="Selaginella">Selaginella</tp:taxon-name-part></tp:taxon-name></italic> species <bold>A</bold><italic><tp:taxon-name><tp:taxon-name-part taxon-name-part-type="genus" reg="Selaginella">S.</tp:taxon-name-part> <tp:taxon-name-part taxon-name-part-type="species" reg="chrysorrhizos">chrysorrhizos</tp:taxon-name-part></tp:taxon-name></italic> (<italic>Nakaike 3708</italic>, PE) <bold>B</bold><italic><tp:taxon-name><tp:taxon-name-part taxon-name-part-type="genus" reg="Selaginella">S.</tp:taxon-name-part> <tp:taxon-name-part taxon-name-part-type="species" reg="reticulata">reticulata</tp:taxon-name-part></tp:taxon-name></italic> (<italic>Nakaike 1760</italic>, PE) <bold>C</bold><italic><tp:taxon-name><tp:taxon-name-part taxon-name-part-type="genus" reg="Selaginella">S.</tp:taxon-name-part> <tp:taxon-name-part taxon-name-part-type="species" reg="subdiaphana">subdiaphana</tp:taxon-name-part></tp:taxon-name></italic> (<italic>Zhang 5</italic>, PE) <bold>D</bold><italic><tp:taxon-name><tp:taxon-name-part taxon-name-part-type="genus" reg="Selaginella">S.</tp:taxon-name-part> <tp:taxon-name-part taxon-name-part-type="species" reg="tenuifolia">tenuifolia</tp:taxon-name-part></tp:taxon-name></italic> (<italic>PE-Xizang Exped. PE6280</italic>, PE). Scale bars: 1 mm (<bold>A, D</bold>), 2 mm (<bold>B, C</bold>).</p></caption><graphic xmlns:xlink="http://www.w3.org/1999/xlink" xlink:href="phytokeys-133-001-g011.jpg" position="float" orientation="portrait" xlink:type="simple" id="oo_344907.jpg"><uri content-type="original_file" xlink:type="simple">https://binary.pensoft.net/fig/344907</uri></graphic></fig><fig id="F32" position="float" orientation="portrait"><object-id xmlns:xlink="http://www.w3.org/1999/xlink" content-type="doi" xlink:type="simple">10.3897/phytokeys.133.37773.figure32</object-id><object-id xmlns:xlink="http://www.w3.org/1999/xlink" content-type="arpha" xlink:type="simple">ACA2C0B7-6C02-56D6-B855-6288847B5A76</object-id><label>Figure 32.</label><caption><p><italic><tp:taxon-name><tp:taxon-name-part taxon-name-part-type="genus" reg="Selaginella">Selaginella</tp:taxon-name-part> <tp:taxon-name-part taxon-name-part-type="species" reg="reticulata">reticulata</tp:taxon-name-part></tp:taxon-name></italic> (Hook. &amp; Grev.) Spring <bold>A</bold> (<bold>A1</bold>) Habit, lower surface <bold>B</bold> strobilus, lower surface <bold>C</bold> fragment of the lower surface of the lateral branches <bold>D</bold> fragment of the upper surface of the lateral branches (<italic>T. Nakaike 1760</italic>, PE).</p></caption><graphic xmlns:xlink="http://www.w3.org/1999/xlink" xlink:href="phytokeys-133-001-g032.jpg" position="float" orientation="portrait" xlink:type="simple" id="oo_344928.jpg"><uri content-type="original_file" xlink:type="simple">https://binary.pensoft.net/fig/344928</uri></graphic></fig></tp:treatment-sec><ref-list><ref id="B12"><mixed-citation xmlns:xlink="http://www.w3.org/1999/xlink" xlink:type="simple"><person-group><name name-style="western"><surname>Iwatsuki</surname><given-names>K</given-names></name></person-group> (<year>1975</year>) <article-title><tp:taxon-name><tp:taxon-name-part taxon-name-part-type="phylum">Pteridophyta</tp:taxon-name-part></tp:taxon-name>.</article-title> In: <person-group><name name-style="western"><surname>Ohashi</surname><given-names>H</given-names></name></person-group> (<role>Ed.</role>) <issue-title>Flora of Eastern Himalaya.</issue-title><source>Vol. 8. The University Museum, the University of Tokyo, Tokyo</source>, <fpage>166</fpage>–<lpage>205</lpage>.</mixed-citation></ref><ref id="B4"><mixed-citation xmlns:xlink="http://www.w3.org/1999/xlink" xlink:type="simple"><person-group><name name-style="western"><surname>Dixit</surname><given-names>RD</given-names></name></person-group> (<year>1992</year>) <source><tp:taxon-name><tp:taxon-name-part taxon-name-part-type="family">Selaginellaceae</tp:taxon-name-part></tp:taxon-name> of India.</source><publisher-name>Dehra Dun</publisher-name>, <publisher-loc>Bishen Singh Mahendra Pal Singh</publisher-loc>, <size units="page">196 pp</size>.</mixed-citation></ref><ref id="B27"><mixed-citation xmlns:xlink="http://www.w3.org/1999/xlink" xlink:type="simple"><person-group><name name-style="western"><surname>Thapa</surname><given-names>N</given-names></name></person-group> (<year>2002</year>) <article-title>Pteridophytes of Nepal. Bull.</article-title><source>Department Plant Resources</source><volume>19</volume>: <fpage>1</fpage>–<lpage>175</lpage>.</mixed-citation></ref><ref id="B7"><mixed-citation xmlns:xlink="http://www.w3.org/1999/xlink" xlink:type="simple"><person-group><name name-style="western"><surname>Fraser-Jenkins</surname><given-names>CR</given-names></name><name name-style="western"><surname>Kandel</surname><given-names>DR</given-names></name><name name-style="western"><surname>Pariyar</surname><given-names>S</given-names></name></person-group> (<year>2015</year>) <source>Ferns and fern-allies of Nepal. Vol. 1.</source><publisher-name>National Herbarium and Plant Laboratories</publisher-name>, <publisher-loc>Department of Plant Resources, Ministry of Forests and Soil Conservation, Kathmandu</publisher-loc>, <size units="page">508 pp</size>.</mixed-citation></ref><ref id="B8"><mixed-citation xmlns:xlink="http://www.w3.org/1999/xlink" xlink:type="simple"><person-group><name name-style="western"><surname>Fraser-Jenkins</surname><given-names>CR</given-names></name><name name-style="western"><surname>Gandhi</surname><given-names>KN</given-names></name><name name-style="western"><surname>Kholia</surname><given-names>BS</given-names></name><name name-style="western"><surname>Benniamin</surname><given-names>A</given-names></name></person-group> (<year>2017</year>) An annotated checklist of Indian Pteridophytes, Part – I (<tp:taxon-name><tp:taxon-name-part taxon-name-part-type="family">Lycopodiaceae</tp:taxon-name-part></tp:taxon-name> to Thelypteridace). Bishen Singh Mahendra Pal Singh Dehra Dun, 562 pp.</mixed-citation></ref></ref-list></tp:taxon-treatment>
