# Supplementary material for: A taxonomic revision of the genus Selaginella (Selaginellaceae) from Nepal
Source: PhytoKeys. 2019 Oct 7;133:1–76. doi: 10.3897/phytokeys.133.37773 (PMC6791900; doi:10.3897/phytokeys.133.37773)
Supplement: XML Treatment for Selaginella reticulata [file phytokeys.133.37773-treatment23.xml]

<!DOCTYPE tp:taxon-treatment
  PUBLIC "-//TaxonX//DTD Taxonomic Treatment Publishing DTD v0 20100105//EN" "tax-treatment-NSO.dtd">
<tp:taxon-treatment xmlns:tp="http://www.plazi.org/taxpub"><tp:treatment-meta><kwd-group><label>Taxon classification</label><kwd><named-content xmlns:xlink="http://www.w3.org/1999/xlink" content-type="kingdom">Plantae</named-content></kwd><kwd><named-content xmlns:xlink="http://www.w3.org/1999/xlink" content-type="order">Selaginellales</named-content></kwd><kwd><named-content xmlns:xlink="http://www.w3.org/1999/xlink" content-type="family">Selaginellaceae</named-content></kwd></kwd-group><mixed-citation publication-type="journal"><person-group><name><surname>Shalimov</surname><given-names>Aleksandr Petrovich</given-names></name><name><surname>Wu</surname><given-names>Yu-Dong</given-names></name><name><surname>Zhang</surname><given-names>Xian-Chun</given-names></name></person-group><article-title>A taxonomic revision of the genus <italic><tp:taxon-name><tp:taxon-name-part taxon-name-part-type="genus" reg="Selaginella">Selaginella</tp:taxon-name-part></tp:taxon-name></italic> (<tp:taxon-name><tp:taxon-name-part taxon-name-part-type="family">Selaginellaceae</tp:taxon-name-part></tp:taxon-name>) from Nepal</article-title><source>PhytoKeys</source><day>07</day><month>10</month><year>2019</year><volume>133</volume><fpage>1</fpage><lpage>76</lpage><pub-id pub-id-type="doi">10.3897/phytokeys.133.37773</pub-id></mixed-citation></tp:treatment-meta><tp:nomenclature><tp:taxon-name><object-id xmlns:xlink="http://www.w3.org/1999/xlink" content-type="arpha" xlink:type="simple">D2F6A679-4427-55BC-8DCA-CF493CC768F6</object-id>
            <tp:taxon-name-part taxon-name-part-type="genus" reg="Selaginella">Selaginella</tp:taxon-name-part>
            <tp:taxon-name-part taxon-name-part-type="species" reg="reticulata">reticulata</tp:taxon-name-part>
          </tp:taxon-name><tp:taxon-authority>(Hook. &amp; Grev.) Spring</tp:taxon-authority><xref ref-type="fig" rid="F8">Figs 8</xref><xref ref-type="fig" rid="F11">(1A–C), 11B</xref><xref ref-type="fig" rid="F33">, 33</xref><tp:nomenclature-citation-list><tp:nomenclature-citation><tp:taxon-name>
                <tp:taxon-name-part taxon-name-part-type="genus" reg="Selaginella">Selaginella</tp:taxon-name-part> <tp:taxon-name-part taxon-name-part-type="species" reg="reticulata">reticulata</tp:taxon-name-part></tp:taxon-name><comment>(Hook. &amp; Grev.) Spring, Bull. Acad. Roy. Sci. Bruxelles 10(1): 233. 1843; <xref ref-type="bibr" rid="B1">Alston 1945</xref>; <xref ref-type="bibr" rid="B4">Dixit 1992</xref>; <xref ref-type="bibr" rid="B7">Fraser-Jenkins et al. 2015</xref>; <xref ref-type="bibr" rid="B8">Fraser-Jenkins et al. 2017</xref>.</comment></tp:nomenclature-citation><tp:nomenclature-citation><tp:taxon-name>
                <tp:taxon-name-part taxon-name-part-type="genus" reg="Lycopodium"/>
                <tp:taxon-name-part taxon-name-part-type="species" reg="reticulatum"/>
              </tp:taxon-name><comment>≡ <tp:taxon-name><tp:taxon-name-part taxon-name-part-type="genus" reg="Lycopodium">Lycopodium</tp:taxon-name-part> <tp:taxon-name-part taxon-name-part-type="species" reg="reticulatum">reticulatum</tp:taxon-name-part></tp:taxon-name> Hook. &amp; Grev., Bot. Misc. 2: 402. 1831. <bold>Type.</bold> MYANMAR. Mt. Ava. <italic>Dr. Wallich</italic> s.n. (holotype: K [001067446]). </comment></tp:nomenclature-citation><tp:nomenclature-citation><tp:taxon-name>
                <tp:taxon-name-part taxon-name-part-type="genus" reg="Selaginella"/>
                <tp:taxon-name-part taxon-name-part-type="species" reg="nudicaulis"/>
              </tp:taxon-name><comment>= <tp:taxon-name><tp:taxon-name-part taxon-name-part-type="genus" reg="Selaginella">S.</tp:taxon-name-part> <tp:taxon-name-part taxon-name-part-type="species" reg="nudicaulis">nudicaulis</tp:taxon-name-part></tp:taxon-name> Spring, Monogr. Lyc. II: 235. 1850. </comment></tp:nomenclature-citation><tp:nomenclature-citation><tp:taxon-name>
                <tp:taxon-name-part taxon-name-part-type="genus" reg="Selaginella"/>
                <tp:taxon-name-part taxon-name-part-type="species" reg="rajasthanensis"/>
              </tp:taxon-name><comment>= <tp:taxon-name><tp:taxon-name-part taxon-name-part-type="genus" reg="Selaginella">S.</tp:taxon-name-part> <tp:taxon-name-part taxon-name-part-type="species" reg="rajasthanensis">rajasthanensis</tp:taxon-name-part></tp:taxon-name> Gena, Bhardwaja &amp; A.K. Yadav, Amer. Fern J. 69(4): 119. 1979. <bold>Type.</bold> INDIA. Kundakhon, Shahabad, Kota, Rajasthan, growing on an isolated moist rock, Sep 1977, <italic>C.B. Gena</italic>, <italic>A.K. Yadav</italic> (holotype: PUN (PYN 2610); isotypes: Pteridophyte Biology Lab. Govt. College, Ajmer, India (N° PBL/77/S1-6/28/671); B; BM [001038102]; CAL; K [001067491]; LWF; NY; US [00134391]). </comment></tp:nomenclature-citation><tp:nomenclature-citation><tp:taxon-name>
                <tp:taxon-name-part taxon-name-part-type="genus" reg="Selaginella"/>
                <tp:taxon-name-part taxon-name-part-type="species" reg="jainii"/>
              </tp:taxon-name><comment>= <tp:taxon-name><tp:taxon-name-part taxon-name-part-type="genus" reg="Selaginella">Selaginella</tp:taxon-name-part> <tp:taxon-name-part taxon-name-part-type="species" reg="jainii">jainii</tp:taxon-name-part></tp:taxon-name> R.D. Dixit, Bull. Bot. Surv. India 25(4-Jan): 225, f. 2 A–H. 1985. <bold>Type.</bold> INDIA. Madhya Pradesh, Bilaspur: Siang, 22 Feb 1972, <italic>Panigrahi 16838 A</italic>, <italic>Plant number-2</italic> (holotype: CAL); Madhya Pradesh, Bilaspur: Siang, 22 Feb 1972, <italic>Panigrahi 16838 B</italic> (isotype: BSA). </comment></tp:nomenclature-citation><tp:nomenclature-citation><tp:taxon-name>
                <tp:taxon-name-part taxon-name-part-type="genus" reg="Selaginella"/>
                <tp:taxon-name-part taxon-name-part-type="species" reg="panigrahii"/>
              </tp:taxon-name><comment>= <tp:taxon-name><tp:taxon-name-part taxon-name-part-type="genus" reg="Selaginella">Selaginella</tp:taxon-name-part> <tp:taxon-name-part taxon-name-part-type="species" reg="panigrahii">panigrahii</tp:taxon-name-part></tp:taxon-name> R.D. Dixit, Bull. Bot. Surv. India 25(4-Jan): 226, f. 4. A–H. 1985; <xref ref-type="bibr" rid="B4">Dixit 1992</xref>. <bold>Type.</bold> INDIA. Madhya Pradesh, Bastar-Kutumsar: Kanger valley, 19 Fed 1963, <italic>Panigrahi 1119</italic> (holotype: CAL; isotype: BSA). </comment></tp:nomenclature-citation><tp:nomenclature-citation><tp:taxon-name>
                <tp:taxon-name-part taxon-name-part-type="genus" reg="Selaginella"/>
                <tp:taxon-name-part taxon-name-part-type="species" reg="nairii"/>
              </tp:taxon-name><comment>= <tp:taxon-name><tp:taxon-name-part taxon-name-part-type="genus" reg="Selaginella">S.</tp:taxon-name-part> <tp:taxon-name-part taxon-name-part-type="species" reg="nairii">nairii</tp:taxon-name-part></tp:taxon-name> R.D. Dixit, Bull. Bot. Surv. India 26(2-Jan): 106. 1985; <xref ref-type="bibr" rid="B4">Dixit 1992</xref>. <bold>Type.</bold> INDIA. Orissa, Jeypore, c. 850 m., 17 Sep 1970, <italic>Nair 40637</italic>” (holotype: CAL); INDIA. Orissa, Jeypore, c. 850 m., 17 Sep 1970, <italic>Nair 40637A</italic> (isotype: CAL); INDIA. Orissa, Devighat, 900 m., 22 Sep 1970, <italic>Nair 40692</italic> (paratype: CAL). </comment></tp:nomenclature-citation></tp:nomenclature-citation-list></tp:nomenclature><tp:treatment-sec sec-type="description" id="SECID0EG1AK"><title>Description.</title><p>Stems 6–15 cm, erect or suberect. Rhizophores in basal part or one-third creeping stem and branches, on ventral side in axils of stem branches. Main stems, much branched, slender, primary branches on intervals, 0.8–1.2 mm in diam. in lower part, second branches simple or forked. Axillary leaves, ovate, 0.9–1.3 × 0.5–0.8 mm, base rotundate, margin dentate, apex subacute. Ventral leaves ovate, 1.7–2 × 0.7–1 mm, base rotundate, basiscopic base slightly denticulate, acroscopic base rounded, not overlapping stem and branches, margin denticulate, apex subobtuse to subacute. Dorsal leaves ovate, 0.7–1 × 0.3–0.5 mm, oblique, margin thickened, distantly serrulate, apex acute to very slightly acuminate. Strobili solitary, terminal, compact, 4–7 × 1.5–3 mm. Sporophylls dimorphic, dorsal sporophylls ovate-oblong, margin ciliolate, apex acuminate; ventral sporophylls ovate, sub-pellucid, margin ciliolate, apex shortly acute. Megaspore yellow or dark-brown, surface granulose; microspores orange, surface smooth granulose.</p></tp:treatment-sec><tp:treatment-sec sec-type="ecology" id="SECID0EL1AK"><title>Ecology.</title><p>Growing in groups on moist shaded rocks and banks at the bases of hills. Alt. 1100–3700 m.</p></tp:treatment-sec><tp:treatment-sec sec-type="distribution" id="SECID0EQ1AK"><title>Distribution in Nepal.</title><p>W, C, E.</p><p>Nepalese threatened status: not available data.</p></tp:treatment-sec><tp:treatment-sec sec-type="distribution" id="SECID0EW1AK"><title>General distribution.</title><p>BANGLADESH, BHUTAN, INDIA (Assam State, Chhattisgarh, Jammu and Kashmir, Kerala, Madhya Pradesh, Meghalaya, Odisha, Rajasthan, Sikkim, Tamil Nadu, Uttarakhand, West Bengal), MYANMAR.</p></tp:treatment-sec><tp:treatment-sec sec-type="Chromosome number" id="SECID0E21AK"><title>Chromosome number.</title><p>Not available data.</p><p>Selected specimens examined:</p><p><bold>C Nepal: KASKI</bold>: “below Mahendra Pul Power-house, N part of Pokhara. Among rocks and below cliffs on both sides of river at N entrance to Seti river gorge, 5 Jan 1998, <italic>C.R. Fraser-Jenkins</italic>, <italic>L.B. Tamang</italic>, <italic>G. Pariyar 25841</italic> (<italic>FN 1819</italic>)” (US, photo).</p><p><bold>DOLAKHA</bold>: “Jiri, Dolakha, alt. 2000–2500 m, 3 Oct 1988, <italic>T. Nakaike 3064</italic>” (PE); “Jiri, Dolakha, alt. c. 2200 m, 4 Oct 1988, <italic>T. Nakaike 3075</italic>” “l.c. <italic>3076</italic>” (PE). “near Pashupatinath, alt. c. 1340 m, 5 Oct 1979, <italic>T. Nakaike 117</italic>” (PE); “Pasupatinath. 21 Sep 1986, <italic>T. Nakaike 1760</italic>” (PE).</p></tp:treatment-sec><tp:treatment-sec><!--Section generated to contain objects referenced in tp:taxon-treatment.--><fig id="F8" position="float" orientation="portrait"><object-id xmlns:xlink="http://www.w3.org/1999/xlink" content-type="doi" xlink:type="simple">10.3897/phytokeys.133.37773.figure8</object-id><object-id xmlns:xlink="http://www.w3.org/1999/xlink" content-type="arpha" xlink:type="simple">19A00BC8-2D55-5287-A7F6-0AD4535EAC06</object-id><label>Figure 8.</label><caption><p>Morphological diversity of the leaves of Nepalese <italic><tp:taxon-name><tp:taxon-name-part taxon-name-part-type="genus" reg="Sealginella">Sealginella</tp:taxon-name-part></tp:taxon-name></italic> species <bold>1A–C</bold><italic><tp:taxon-name><tp:taxon-name-part taxon-name-part-type="genus" reg="Selaginella">S.</tp:taxon-name-part> <tp:taxon-name-part taxon-name-part-type="species" reg="reticulata">reticulata</tp:taxon-name-part></tp:taxon-name></italic> (<italic>Nakaike 1760</italic>, PE) <bold>2A–C</bold><italic><tp:taxon-name><tp:taxon-name-part taxon-name-part-type="genus" reg="Selaginella">S.</tp:taxon-name-part> <tp:taxon-name-part taxon-name-part-type="species" reg="subdiaphana">subdiaphana</tp:taxon-name-part></tp:taxon-name></italic> (<italic>Zhang 5</italic>, PE) <bold>3A–C</bold><italic><tp:taxon-name><tp:taxon-name-part taxon-name-part-type="genus" reg="Selaginella">S.</tp:taxon-name-part> <tp:taxon-name-part taxon-name-part-type="species" reg="tenuifolia">tenuifolia</tp:taxon-name-part></tp:taxon-name></italic> (<italic>PE-Xizang Exped. PE6280</italic>, PE). A – Axillary leaves, B – Dorsal leaves, C – Ventral leaves. Scale bars: 0.2 mm.</p></caption><graphic xmlns:xlink="http://www.w3.org/1999/xlink" xlink:href="phytokeys-133-001-g008.jpg" position="float" orientation="portrait" xlink:type="simple" id="oo_344904.jpg"><uri content-type="original_file" xlink:type="simple">https://binary.pensoft.net/fig/344904</uri></graphic></fig><fig id="F11" position="float" orientation="portrait"><object-id xmlns:xlink="http://www.w3.org/1999/xlink" content-type="doi" xlink:type="simple">10.3897/phytokeys.133.37773.figure11</object-id><object-id xmlns:xlink="http://www.w3.org/1999/xlink" content-type="arpha" xlink:type="simple">31EB4813-27C2-5508-8DFD-83E532B1A87D</object-id><label>Figure 11.</label><caption><p>Diversity strobili of Nepalese <italic><tp:taxon-name><tp:taxon-name-part taxon-name-part-type="genus" reg="Selaginella">Selaginella</tp:taxon-name-part></tp:taxon-name></italic> species <bold>A</bold><italic><tp:taxon-name><tp:taxon-name-part taxon-name-part-type="genus" reg="Selaginella">S.</tp:taxon-name-part> <tp:taxon-name-part taxon-name-part-type="species" reg="chrysorrhizos">chrysorrhizos</tp:taxon-name-part></tp:taxon-name></italic> (<italic>Nakaike 3708</italic>, PE) <bold>B</bold><italic><tp:taxon-name><tp:taxon-name-part taxon-name-part-type="genus" reg="Selaginella">S.</tp:taxon-name-part> <tp:taxon-name-part taxon-name-part-type="species" reg="reticulata">reticulata</tp:taxon-name-part></tp:taxon-name></italic> (<italic>Nakaike 1760</italic>, PE) <bold>C</bold><italic><tp:taxon-name><tp:taxon-name-part taxon-name-part-type="genus" reg="Selaginella">S.</tp:taxon-name-part> <tp:taxon-name-part taxon-name-part-type="species" reg="subdiaphana">subdiaphana</tp:taxon-name-part></tp:taxon-name></italic> (<italic>Zhang 5</italic>, PE) <bold>D</bold><italic><tp:taxon-name><tp:taxon-name-part taxon-name-part-type="genus" reg="Selaginella">S.</tp:taxon-name-part> <tp:taxon-name-part taxon-name-part-type="species" reg="tenuifolia">tenuifolia</tp:taxon-name-part></tp:taxon-name></italic> (<italic>PE-Xizang Exped. PE6280</italic>, PE). Scale bars: 1 mm (<bold>A, D</bold>), 2 mm (<bold>B, C</bold>).</p></caption><graphic xmlns:xlink="http://www.w3.org/1999/xlink" xlink:href="phytokeys-133-001-g011.jpg" position="float" orientation="portrait" xlink:type="simple" id="oo_344907.jpg"><uri content-type="original_file" xlink:type="simple">https://binary.pensoft.net/fig/344907</uri></graphic></fig><fig id="F33" position="float" orientation="portrait"><object-id xmlns:xlink="http://www.w3.org/1999/xlink" content-type="doi" xlink:type="simple">10.3897/phytokeys.133.37773.figure33</object-id><object-id xmlns:xlink="http://www.w3.org/1999/xlink" content-type="arpha" xlink:type="simple">D6F16283-3F3B-565F-8556-880216DACDB9</object-id><label>Figure 33.</label><caption><p><italic><tp:taxon-name><tp:taxon-name-part taxon-name-part-type="genus" reg="Selaginella">Selaginella</tp:taxon-name-part> <tp:taxon-name-part taxon-name-part-type="species" reg="reticulata">reticulata</tp:taxon-name-part></tp:taxon-name></italic> (Hook. &amp; Grev.) Spring <bold>A</bold> (<bold>A1</bold>) Habit, lower surface <bold>B</bold> strobilus, lower surface <bold>C</bold> fragment of the lower surface of the lateral branches <bold>D</bold> fragment of the upper surface of the lateral branches (<italic>T. Nakaike 1760</italic>, PE).</p></caption><graphic xmlns:xlink="http://www.w3.org/1999/xlink" xlink:href="phytokeys-133-001-g033.jpg" position="float" orientation="portrait" xlink:type="simple" id="oo_344929.jpg"><uri content-type="original_file" xlink:type="simple">https://binary.pensoft.net/fig/344929</uri></graphic></fig></tp:treatment-sec><ref-list><ref id="B1"><mixed-citation xmlns:xlink="http://www.w3.org/1999/xlink" xlink:type="simple"><person-group><name name-style="western"><surname>Alston</surname><given-names>AHG</given-names></name></person-group> (<year>1945</year>) <article-title>An enumeration of the Indian species of <italic><tp:taxon-name><tp:taxon-name-part taxon-name-part-type="genus">Selaginella</tp:taxon-name-part></tp:taxon-name></italic>.</article-title><source>Proceedings of the National Institute of Sciences of India</source><volume>11</volume>: <fpage>211</fpage>–<lpage>235</lpage>.</mixed-citation></ref><ref id="B4"><mixed-citation xmlns:xlink="http://www.w3.org/1999/xlink" xlink:type="simple"><person-group><name name-style="western"><surname>Dixit</surname><given-names>RD</given-names></name></person-group> (<year>1992</year>) <source><tp:taxon-name><tp:taxon-name-part taxon-name-part-type="family">Selaginellaceae</tp:taxon-name-part></tp:taxon-name> of India.</source><publisher-name>Dehra Dun</publisher-name>, <publisher-loc>Bishen Singh Mahendra Pal Singh</publisher-loc>, <size units="page">196 pp</size>.</mixed-citation></ref><ref id="B7"><mixed-citation xmlns:xlink="http://www.w3.org/1999/xlink" xlink:type="simple"><person-group><name name-style="western"><surname>Fraser-Jenkins</surname><given-names>CR</given-names></name><name name-style="western"><surname>Kandel</surname><given-names>DR</given-names></name><name name-style="western"><surname>Pariyar</surname><given-names>S</given-names></name></person-group> (<year>2015</year>) <source>Ferns and fern-allies of Nepal. Vol. 1.</source><publisher-name>National Herbarium and Plant Laboratories</publisher-name>, <publisher-loc>Department of Plant Resources, Ministry of Forests and Soil Conservation, Kathmandu</publisher-loc>, <size units="page">508 pp</size>.</mixed-citation></ref><ref id="B8"><mixed-citation xmlns:xlink="http://www.w3.org/1999/xlink" xlink:type="simple"><person-group><name name-style="western"><surname>Fraser-Jenkins</surname><given-names>CR</given-names></name><name name-style="western"><surname>Gandhi</surname><given-names>KN</given-names></name><name name-style="western"><surname>Kholia</surname><given-names>BS</given-names></name><name name-style="western"><surname>Benniamin</surname><given-names>A</given-names></name></person-group> (<year>2017</year>) An annotated checklist of Indian Pteridophytes, Part – I (<tp:taxon-name><tp:taxon-name-part taxon-name-part-type="family">Lycopodiaceae</tp:taxon-name-part></tp:taxon-name> to Thelypteridace). Bishen Singh Mahendra Pal Singh Dehra Dun, 562 pp.</mixed-citation></ref></ref-list></tp:taxon-treatment>
