# Supplementary material for: A taxonomic revision of the genus Selaginella (Selaginellaceae) from Nepal
Source: PhytoKeys. 2019 Oct 7;133:1–76. doi: 10.3897/phytokeys.133.37773 (PMC6791900; doi:10.3897/phytokeys.133.37773)
Supplement: XML Treatment for Selaginella subdiaphana [file phytokeys.133.37773-treatment24.xml]

<!DOCTYPE tp:taxon-treatment
  PUBLIC "-//TaxonX//DTD Taxonomic Treatment Publishing DTD v0 20100105//EN" "tax-treatment-NSO.dtd">
<tp:taxon-treatment xmlns:tp="http://www.plazi.org/taxpub"><tp:treatment-meta><kwd-group><label>Taxon classification</label><kwd><named-content xmlns:xlink="http://www.w3.org/1999/xlink" content-type="kingdom">Plantae</named-content></kwd><kwd><named-content xmlns:xlink="http://www.w3.org/1999/xlink" content-type="order">Selaginellales</named-content></kwd><kwd><named-content xmlns:xlink="http://www.w3.org/1999/xlink" content-type="family">Selaginellaceae</named-content></kwd></kwd-group><mixed-citation publication-type="journal"><person-group><name><surname>Shalimov</surname><given-names>Aleksandr Petrovich</given-names></name><name><surname>Wu</surname><given-names>Yu-Dong</given-names></name><name><surname>Zhang</surname><given-names>Xian-Chun</given-names></name></person-group><article-title>A taxonomic revision of the genus <italic><tp:taxon-name><tp:taxon-name-part taxon-name-part-type="genus" reg="Selaginella">Selaginella</tp:taxon-name-part></tp:taxon-name></italic> (<tp:taxon-name><tp:taxon-name-part taxon-name-part-type="family">Selaginellaceae</tp:taxon-name-part></tp:taxon-name>) from Nepal</article-title><source>PhytoKeys</source><day>07</day><month>10</month><year>2019</year><volume>133</volume><fpage>1</fpage><lpage>76</lpage><pub-id pub-id-type="doi">10.3897/phytokeys.133.37773</pub-id></mixed-citation></tp:treatment-meta><tp:nomenclature><tp:taxon-name><object-id xmlns:xlink="http://www.w3.org/1999/xlink" content-type="arpha" xlink:type="simple">7BBC7955-D989-53A2-AC41-948819EA8FF5</object-id>
            <tp:taxon-name-part taxon-name-part-type="genus" reg="Selaginella">Selaginella</tp:taxon-name-part>
            <tp:taxon-name-part taxon-name-part-type="species" reg="subdiaphana">subdiaphana</tp:taxon-name-part>
          </tp:taxon-name><tp:taxon-authority>(Wall. ex Hook. &amp; Grev.) Spring</tp:taxon-authority><xref ref-type="fig" rid="F8">Figs 8</xref><xref ref-type="fig" rid="F11">(2A–C), 11C</xref><xref ref-type="fig" rid="F34">, 34</xref><tp:nomenclature-citation-list><tp:nomenclature-citation><tp:taxon-name>
                <tp:taxon-name-part taxon-name-part-type="genus" reg="Selaginella">Selaginella</tp:taxon-name-part> <tp:taxon-name-part taxon-name-part-type="species" reg="subdiaphana">subdiaphana</tp:taxon-name-part></tp:taxon-name><comment>(Wall. ex Hook. &amp; Grev.) Spring, Bull. Acad. Roy. Soc. Brux. 10: 232. 1843; <xref ref-type="bibr" rid="B13">Iwatsuki 1988</xref>; <xref ref-type="bibr" rid="B4">Dixit 1992</xref>; <xref ref-type="bibr" rid="B27">Thapa 2002</xref>; <xref ref-type="bibr" rid="B7">Fraser-Jenkins et al. 2015</xref>; <xref ref-type="bibr" rid="B8">Fraser-Jenkins et al. 2017</xref>; <xref ref-type="bibr" rid="B34">Zhang 2018</xref>.</comment></tp:nomenclature-citation><tp:nomenclature-citation><tp:taxon-name>
                <tp:taxon-name-part taxon-name-part-type="genus" reg="Lycopodium"/>
                <tp:taxon-name-part taxon-name-part-type="species" reg="subdiaphanum"/>
              </tp:taxon-name><comment>≡ <tp:taxon-name><tp:taxon-name-part taxon-name-part-type="genus" reg="Lycopodium">Lycopodium</tp:taxon-name-part> <tp:taxon-name-part taxon-name-part-type="species" reg="subdiaphanum">subdiaphanum</tp:taxon-name-part></tp:taxon-name> Wall. ex Hook. &amp; Grev., Bot. Misc. 2: 401. 1831. </comment></tp:nomenclature-citation><tp:nomenclature-citation><tp:taxon-name>
                <tp:taxon-name-part taxon-name-part-type="genus" reg="Lycopodium"/>
                <tp:taxon-name-part taxon-name-part-type="species" reg="subdiaphanum"/>
              </tp:taxon-name><comment>– <tp:taxon-name><tp:taxon-name-part taxon-name-part-type="genus" reg="Lycopodium">Lycopodium</tp:taxon-name-part> <tp:taxon-name-part taxon-name-part-type="species" reg="subdiaphanum">subdiaphanum</tp:taxon-name-part></tp:taxon-name> Wall. nom. nud. <bold>Type.</bold> INDIA. Montains of Sylhet and Kamoon. <italic>Dr. Wallich n. 136</italic> (syntypes: K; B [20 0147161–A]). </comment></tp:nomenclature-citation><tp:nomenclature-citation><tp:taxon-name>
                <tp:taxon-name-part taxon-name-part-type="genus" reg="Selaginella"/>
                <tp:taxon-name-part taxon-name-part-type="species" reg="aggesta"/>
              </tp:taxon-name><comment>= <tp:taxon-name><tp:taxon-name-part taxon-name-part-type="genus" reg="Selaginella">Selaginella</tp:taxon-name-part> <tp:taxon-name-part taxon-name-part-type="species" reg="aggesta">aggesta</tp:taxon-name-part></tp:taxon-name> Spring, Monogr. Lyc. II: 89, no. 31. 1850. <bold>Type.</bold> INDIA. Gorval, <italic>Griffith</italic> (holotype: K [001067489]). </comment></tp:nomenclature-citation><tp:nomenclature-citation><tp:taxon-name>
                <tp:taxon-name-part taxon-name-part-type="genus" reg="Selaginella"/>
                <tp:taxon-name-part taxon-name-part-type="species" reg="glauca"/>
              </tp:taxon-name><comment>= <tp:taxon-name><tp:taxon-name-part taxon-name-part-type="genus" reg="Selaginella">Selaginella</tp:taxon-name-part> <tp:taxon-name-part taxon-name-part-type="species" reg="glauca">glauca</tp:taxon-name-part></tp:taxon-name> Spring, Mém. Acad. Roy. Sci. Belgique 24(2): 252. 1850. <bold>Type.</bold> INDIA. Imperio Assam. <tp:taxon-name><tp:taxon-name-part taxon-name-part-type="genus" reg="Mack">Mack</tp:taxon-name-part></tp:taxon-name> (H. Hooker) (holotype: K?). </comment></tp:nomenclature-citation><tp:nomenclature-citation><tp:taxon-name>
                <tp:taxon-name-part taxon-name-part-type="genus" reg="Selaginella"/>
                <tp:taxon-name-part taxon-name-part-type="species" reg="schlagintweitii"/>
              </tp:taxon-name><comment>= <tp:taxon-name><tp:taxon-name-part taxon-name-part-type="genus" reg="Selaginella">Selaginella</tp:taxon-name-part> <tp:taxon-name-part taxon-name-part-type="species" reg="schlagintweitii">schlagintweitii</tp:taxon-name-part></tp:taxon-name> Hieron., Bot. Jahrb. Engl. 50: 2, 41, n. 17. 1913. <bold>Type.</bold> INDIA. Khasia, X 1855, <italic>Schlagintweit 117</italic> (holotype: B?). </comment></tp:nomenclature-citation><tp:nomenclature-citation><tp:taxon-name>
                <tp:taxon-name-part taxon-name-part-type="genus" reg="Selaginella"/>
                <tp:taxon-name-part taxon-name-part-type="species" reg="namdaphaensis"/>
              </tp:taxon-name><comment>= <tp:taxon-name><tp:taxon-name-part taxon-name-part-type="genus" reg="Selaginella">Selaginella</tp:taxon-name-part> <tp:taxon-name-part taxon-name-part-type="species" reg="namdaphaensis">namdaphaensis</tp:taxon-name-part></tp:taxon-name> Sarn. Singh &amp; Panigrahi, Ferns Fern-Allies Arunachal Pradesh 1: 64. 2005. <bold>Type</bold>. INDIA. Tirap District “[now Changlang District]”, Miao-Vijaynagar, 40<sup>th</sup>-41<sup>st</sup> mile, 800 m., 30 Sep 1980, <italic>S. Singh 74317</italic> (holotype: CAL; isotype: ASSAM). </comment></tp:nomenclature-citation></tp:nomenclature-citation-list></tp:nomenclature><tp:treatment-sec sec-type="description" id="SECID0E4DBK"><title>Description.</title><p>Stems 10–35 cm, creeping or suberect. Rhizophores restricted to lower one-third part of main stems, 0.8–2.1 mm in diam. in lower part. Stem slender, sulcate. Axillary leaves ovate, 1.5–2.8 × 0.5–1.8 mm, in basal part cordate, margin in basal part ciliolate, in middle and upper dentate to denticulate, apex acuminate. Ventral leaves ovate to ovate-lanceolate, 1.7–3.2 × 0.8–1.7 mm, in base slightly auriculate, basiscopic base entire, acroscopic base endlanged, broadly overlapping stem and branches, margin ciliate-dentate at base, entire towards apex, apex subobtuse. Dorsal leaves ovate, 1.2–1.6 × 0.5–0.7 mm base obtuse or slightly subcordate, margin ciliolate to denticulate, apex acute to short acuminate. Strobili solitary, terminal, compact, 4.0–8.2 × 2.0–4.0 mm. Sporophylls dimorphic, dorsal sporophylls ovate, margin denticulate, sub-acute; ventral sporophylls ovate, margin ciliolate, apex acute. Megaspores bright red, surface warty; microspore slightly-orangy red, surface warty.</p></tp:treatment-sec><tp:treatment-sec sec-type="ecology" id="SECID0ECEBK"><title>Ecology.</title><p>On damp sheltered earth banks. Alt. 350–2500 m.</p></tp:treatment-sec><tp:treatment-sec sec-type="distribution" id="SECID0EHEBK"><title>Distribution in Nepal.</title><p>W, C, E.</p><p>Nepalese threatened status: not available data.</p></tp:treatment-sec><tp:treatment-sec sec-type="distribution" id="SECID0ENEBK"><title>General distribution.</title><p>BHUTAN, CHINA (Yunnan, Xizang (Naramu County)), INDIA (Assam State, Himachal Pradesh, Jammu and Kashmir, Manipur, Meghalaya, Nagaland, ?Odisha, Punjab, Sikkim, Uttarakhand, West Bengal).</p></tp:treatment-sec><tp:treatment-sec sec-type="Chromosome number" id="SECID0ESEBK"><title>Chromosome number.</title><p>2n=16 (<xref ref-type="bibr" rid="B19">Loyal 1976</xref>; <xref ref-type="bibr" rid="B20">Loyal and Kumar 1984</xref>).</p><p>Selected specimens examined:</p><p><bold>W Nepal: DANG</bold>: “Between Kurpani and Ghorai, alt. 4000 ft, 4 Sep 1952, <italic>O. Polunin</italic>, <italic>W.R. Sykes &amp; L.H.J. Williams 1331</italic>” (KYO, photo).</p><p><bold>C Nepal: RASUWA</bold>: “Langtang: between Ramche and Betrawati, 800–1800 m, 9 Sep 1986, <italic>T. Nakaike 1427</italic>” (PE).</p><p><bold>KASKI</bold>: “en route from Huenda to Naudanda, alt. 1100–1300 m, 21 Sep 1976, <italic>Y. Suehiro 190</italic>” (KYO, photo); “l.c. <italic>Y. Suehiro 184</italic> (<italic>II-1</italic>)” (PE); “Chomrong, alt. 2200 m, 26 Sep 1976, <italic>Y. Suehiro 2298</italic> (<italic>Q4-I</italic>)” (KYO, photo).</p><p><bold>SYANGJA</bold>: “en route from Hyenda to Naudanda, alt. 1100–1300 m, 21 Sep 1976, <italic>Y. Suehiro 204</italic>” (TI, photo).</p><p><bold>KATHMANDU</bold>: “Gokarna Ban, Kathmandu, alt. 1350 m, 29 Oct 1988, <italic>T. Nakaike 3559</italic>” (PE); “l.c. <italic>3551</italic>” (PE); “Kathmandu, alt. 1350 m, 3 Sep 1954, <italic>A. Zimmermann 1005</italic>” (KYO, photo).</p><p><bold>MAKAWANPUR</bold>: “Balephi Khola, <named-content xmlns:xlink="http://www.w3.org/1999/xlink" content-type="dwc:verbatimCoordinates" xlink:type="simple"><named-content content-type="geo-json" specific-use="{&#34;type&#34;:&#34;Point&#34;,&#34;coordinates&#34;:[85.766667,27.833333]}" id="NCID0EUGBK" xlink:type="simple">27°50'N, 85°46'E</named-content></named-content>, alt. 1000 m, 22 Aug 1971, <italic>J.F. Dobremez</italic> DBR NEP <italic>829</italic>” (E00670681).</p><p><bold>NUWAKOT</bold>: “Berdawati [Betrawati], alt. 850 m, 15 Sep 1972, <italic>A. Maire</italic> AMA <italic>450</italic>” (E00670578);</p><p><bold>E Nepal: TAPLEJUNG</bold>: “Shewaden (2600 m)–Mewa Khola (2100 m)–Papung (2000 m), alt. c. 2400 m, 29 Jun 1972, <italic>H. Kanai</italic> et al. <italic>725350B</italic> [<italic>873274</italic>]” (KYO, photo).</p><p><bold>SANKHUWASABHA</bold>: “Telok, <named-content xmlns:xlink="http://www.w3.org/1999/xlink" content-type="dwc:verbatimCoordinates" xlink:type="simple"><named-content content-type="geo-json" specific-use="{&#34;type&#34;:&#34;Point&#34;,&#34;coordinates&#34;:[87.833333,27.366667]}" id="NCID0EVHBK" xlink:type="simple">27°22'N, 87°50'E</named-content></named-content>, alt. 1200 m, <italic>J.F. Dobremez</italic> DBR NEP <italic>1323</italic>”(E00754785); “Sankhuwasabha Distr.: Khandbari (1150 m)–Mani Bhanjyang (1150 m)–Sekaha (1450 m)–Botebus (1800 m), 27 Jul 1977, <italic>H. Ohashi</italic> et al. <italic>771545</italic>” (TI, photo).</p><p><bold>DHANKUTA</bold>: “Dhankuta, <named-content xmlns:xlink="http://www.w3.org/1999/xlink" content-type="dwc:verbatimCoordinates" xlink:type="simple"><named-content content-type="geo-json" specific-use="{&#34;type&#34;:&#34;Point&#34;,&#34;coordinates&#34;:[87.333333,26.833333]}" id="NCID0EIIBK" xlink:type="simple">26°50'N, 87°20'E</named-content></named-content>, alt. 400 m, 11 Oct 1971, <italic>J.F. Dobremez</italic> DBR NEP <italic>1371</italic>” (E00670582, E00670586); “Chittre, <named-content xmlns:xlink="http://www.w3.org/1999/xlink" content-type="dwc:verbatimCoordinates" xlink:type="simple"><named-content content-type="geo-json" specific-use="{&#34;type&#34;:&#34;Point&#34;,&#34;coordinates&#34;:[87.416667,27.100000]}" id="NCID0ETIBK" xlink:type="simple">27°06'N, 87°25'E</named-content></named-content>, alt. 2200 m, <italic>J.F. Dobremez</italic> DBR NEP <italic>1483</italic>”(E00668256).</p><p><bold>SUNSARI</bold>: “Dharan-Sanguri Bhanjyang, alt. 1300 m, 2 Jun 1972, <italic>H. Kanai</italic> et al. <italic>725032</italic>” (E00670676); “Dharan, <named-content xmlns:xlink="http://www.w3.org/1999/xlink" content-type="dwc:verbatimCoordinates" xlink:type="simple"><named-content content-type="geo-json" specific-use="{&#34;type&#34;:&#34;Point&#34;,&#34;coordinates&#34;:[87.300000,26.816667]}" id="NCID0EGJBK" xlink:type="simple">26°49'N, 87°18'E</named-content></named-content>, alt. 800 m, 04 Sep 1971, <italic>J.F. Dobremez</italic> DBR NEP <italic>1779</italic>” (E00670604); “Dharan 400 m-Sanguri Bhanjyang 1300 m, 2 Jun 1972, <italic>H. Kanai</italic> et al. <italic>725032</italic> [<italic>872266</italic>]” (KYO, photo).</p><p><bold>MORANG</bold>: “Chisapini, alt. 500 m, <named-content xmlns:xlink="http://www.w3.org/1999/xlink" content-type="dwc:verbatimCoordinates" xlink:type="simple"><named-content content-type="geo-json" specific-use="{&#34;type&#34;:&#34;Point&#34;,&#34;coordinates&#34;:[87.916667,26.833333]}" id="NCID0E2JBK" xlink:type="simple">26°50'N, 87°55'E</named-content></named-content>, <italic>J.F. Dobremez</italic> DBR NEP <italic>1170</italic>”(E00670677 &amp; E00754782).</p></tp:treatment-sec><tp:treatment-sec><!--Section generated to contain objects referenced in tp:taxon-treatment.--><fig id="F8" position="float" orientation="portrait"><object-id xmlns:xlink="http://www.w3.org/1999/xlink" content-type="doi" xlink:type="simple">10.3897/phytokeys.133.37773.figure8</object-id><object-id xmlns:xlink="http://www.w3.org/1999/xlink" content-type="arpha" xlink:type="simple">19A00BC8-2D55-5287-A7F6-0AD4535EAC06</object-id><label>Figure 8.</label><caption><p>Morphological diversity of the leaves of Nepalese <italic><tp:taxon-name><tp:taxon-name-part taxon-name-part-type="genus" reg="Sealginella">Sealginella</tp:taxon-name-part></tp:taxon-name></italic> species <bold>1A–C</bold><italic><tp:taxon-name><tp:taxon-name-part taxon-name-part-type="genus" reg="Selaginella">S.</tp:taxon-name-part> <tp:taxon-name-part taxon-name-part-type="species" reg="reticulata">reticulata</tp:taxon-name-part></tp:taxon-name></italic> (<italic>Nakaike 1760</italic>, PE) <bold>2A–C</bold><italic><tp:taxon-name><tp:taxon-name-part taxon-name-part-type="genus" reg="Selaginella">S.</tp:taxon-name-part> <tp:taxon-name-part taxon-name-part-type="species" reg="subdiaphana">subdiaphana</tp:taxon-name-part></tp:taxon-name></italic> (<italic>Zhang 5</italic>, PE) <bold>3A–C</bold><italic><tp:taxon-name><tp:taxon-name-part taxon-name-part-type="genus" reg="Selaginella">S.</tp:taxon-name-part> <tp:taxon-name-part taxon-name-part-type="species" reg="tenuifolia">tenuifolia</tp:taxon-name-part></tp:taxon-name></italic> (<italic>PE-Xizang Exped. PE6280</italic>, PE). A – Axillary leaves, B – Dorsal leaves, C – Ventral leaves. Scale bars: 0.2 mm.</p></caption><graphic xmlns:xlink="http://www.w3.org/1999/xlink" xlink:href="phytokeys-133-001-g008.jpg" position="float" orientation="portrait" xlink:type="simple" id="oo_344904.jpg"><uri content-type="original_file" xlink:type="simple">https://binary.pensoft.net/fig/344904</uri></graphic></fig><fig id="F11" position="float" orientation="portrait"><object-id xmlns:xlink="http://www.w3.org/1999/xlink" content-type="doi" xlink:type="simple">10.3897/phytokeys.133.37773.figure11</object-id><object-id xmlns:xlink="http://www.w3.org/1999/xlink" content-type="arpha" xlink:type="simple">31EB4813-27C2-5508-8DFD-83E532B1A87D</object-id><label>Figure 11.</label><caption><p>Diversity strobili of Nepalese <italic><tp:taxon-name><tp:taxon-name-part taxon-name-part-type="genus" reg="Selaginella">Selaginella</tp:taxon-name-part></tp:taxon-name></italic> species <bold>A</bold><italic><tp:taxon-name><tp:taxon-name-part taxon-name-part-type="genus" reg="Selaginella">S.</tp:taxon-name-part> <tp:taxon-name-part taxon-name-part-type="species" reg="chrysorrhizos">chrysorrhizos</tp:taxon-name-part></tp:taxon-name></italic> (<italic>Nakaike 3708</italic>, PE) <bold>B</bold><italic><tp:taxon-name><tp:taxon-name-part taxon-name-part-type="genus" reg="Selaginella">S.</tp:taxon-name-part> <tp:taxon-name-part taxon-name-part-type="species" reg="reticulata">reticulata</tp:taxon-name-part></tp:taxon-name></italic> (<italic>Nakaike 1760</italic>, PE) <bold>C</bold><italic><tp:taxon-name><tp:taxon-name-part taxon-name-part-type="genus" reg="Selaginella">S.</tp:taxon-name-part> <tp:taxon-name-part taxon-name-part-type="species" reg="subdiaphana">subdiaphana</tp:taxon-name-part></tp:taxon-name></italic> (<italic>Zhang 5</italic>, PE) <bold>D</bold><italic><tp:taxon-name><tp:taxon-name-part taxon-name-part-type="genus" reg="Selaginella">S.</tp:taxon-name-part> <tp:taxon-name-part taxon-name-part-type="species" reg="tenuifolia">tenuifolia</tp:taxon-name-part></tp:taxon-name></italic> (<italic>PE-Xizang Exped. PE6280</italic>, PE). Scale bars: 1 mm (<bold>A, D</bold>), 2 mm (<bold>B, C</bold>).</p></caption><graphic xmlns:xlink="http://www.w3.org/1999/xlink" xlink:href="phytokeys-133-001-g011.jpg" position="float" orientation="portrait" xlink:type="simple" id="oo_344907.jpg"><uri content-type="original_file" xlink:type="simple">https://binary.pensoft.net/fig/344907</uri></graphic></fig><fig id="F34" position="float" orientation="portrait"><object-id xmlns:xlink="http://www.w3.org/1999/xlink" content-type="doi" xlink:type="simple">10.3897/phytokeys.133.37773.figure34</object-id><object-id xmlns:xlink="http://www.w3.org/1999/xlink" content-type="arpha" xlink:type="simple">E8F4D9D6-3568-54B7-8549-66C3107BE1F7</object-id><label>Figure 34.</label><caption><p><italic><tp:taxon-name><tp:taxon-name-part taxon-name-part-type="genus" reg="Selaginella">Selaginella</tp:taxon-name-part> <tp:taxon-name-part taxon-name-part-type="species" reg="subdiaphana">subdiaphana</tp:taxon-name-part></tp:taxon-name></italic> (Wall. ex Hook. &amp; Grev.) Spring <bold>A</bold> (<bold>A1</bold>) Habit, upper surface <bold>B</bold> (<bold>B1, B2</bold>) habit, lower surface <bold>C</bold> fragment of the upper surface of the lateral branches <bold>D</bold> fragment of the lower surface of the lateral branches <bold>E</bold> Strobilus, lower surface (<italic>J.F. Dobremez DBR NEP 829</italic>, E). Link: (<ext-link xmlns:xlink="http://www.w3.org/1999/xlink" xlink:type="simple" ext-link-type="uri" xlink:href="http://data.rbge.org.uk/herb/E00670681">http://data.rbge.org.uk/herb/E00670681</ext-link>).</p></caption><graphic xmlns:xlink="http://www.w3.org/1999/xlink" xlink:href="phytokeys-133-001-g034.jpg" position="float" orientation="portrait" xlink:type="simple" id="oo_344930.jpg"><uri content-type="original_file" xlink:type="simple">https://binary.pensoft.net/fig/344930</uri></graphic></fig></tp:treatment-sec><ref-list><ref id="B13"><mixed-citation xmlns:xlink="http://www.w3.org/1999/xlink" xlink:type="simple"><person-group><name name-style="western"><surname>Iwatsuki</surname><given-names>K</given-names></name></person-group> (<year>1988</year>) An enumeration of the pteridophytes of Nepal. In: The Himalayan Plants. Vol. 11. Bulletin, University Museum, University of Tokyo (Tokyo Daigaku. Sogo Kenkyu Shiryokan), 231–339.</mixed-citation></ref><ref id="B4"><mixed-citation xmlns:xlink="http://www.w3.org/1999/xlink" xlink:type="simple"><person-group><name name-style="western"><surname>Dixit</surname><given-names>RD</given-names></name></person-group> (<year>1992</year>) <source><tp:taxon-name><tp:taxon-name-part taxon-name-part-type="family">Selaginellaceae</tp:taxon-name-part></tp:taxon-name> of India.</source><publisher-name>Dehra Dun</publisher-name>, <publisher-loc>Bishen Singh Mahendra Pal Singh</publisher-loc>, <size units="page">196 pp</size>.</mixed-citation></ref><ref id="B27"><mixed-citation xmlns:xlink="http://www.w3.org/1999/xlink" xlink:type="simple"><person-group><name name-style="western"><surname>Thapa</surname><given-names>N</given-names></name></person-group> (<year>2002</year>) <article-title>Pteridophytes of Nepal. Bull.</article-title><source>Department Plant Resources</source><volume>19</volume>: <fpage>1</fpage>–<lpage>175</lpage>.</mixed-citation></ref><ref id="B7"><mixed-citation xmlns:xlink="http://www.w3.org/1999/xlink" xlink:type="simple"><person-group><name name-style="western"><surname>Fraser-Jenkins</surname><given-names>CR</given-names></name><name name-style="western"><surname>Kandel</surname><given-names>DR</given-names></name><name name-style="western"><surname>Pariyar</surname><given-names>S</given-names></name></person-group> (<year>2015</year>) <source>Ferns and fern-allies of Nepal. Vol. 1.</source><publisher-name>National Herbarium and Plant Laboratories</publisher-name>, <publisher-loc>Department of Plant Resources, Ministry of Forests and Soil Conservation, Kathmandu</publisher-loc>, <size units="page">508 pp</size>.</mixed-citation></ref><ref id="B8"><mixed-citation xmlns:xlink="http://www.w3.org/1999/xlink" xlink:type="simple"><person-group><name name-style="western"><surname>Fraser-Jenkins</surname><given-names>CR</given-names></name><name name-style="western"><surname>Gandhi</surname><given-names>KN</given-names></name><name name-style="western"><surname>Kholia</surname><given-names>BS</given-names></name><name name-style="western"><surname>Benniamin</surname><given-names>A</given-names></name></person-group> (<year>2017</year>) An annotated checklist of Indian Pteridophytes, Part – I (<tp:taxon-name><tp:taxon-name-part taxon-name-part-type="family">Lycopodiaceae</tp:taxon-name-part></tp:taxon-name> to Thelypteridace). Bishen Singh Mahendra Pal Singh Dehra Dun, 562 pp.</mixed-citation></ref><ref id="B34"><mixed-citation xmlns:xlink="http://www.w3.org/1999/xlink" xlink:type="simple"><person-group><name name-style="western"><surname>Zhang</surname><given-names>XC</given-names></name></person-group> (<year>2018</year>) <article-title>Some new records of <italic><tp:taxon-name><tp:taxon-name-part taxon-name-part-type="genus">Selaginella</tp:taxon-name-part></tp:taxon-name></italic> from China.</article-title><source>Philippine Journal of Systematic Biology</source><volume>12</volume>(<issue>1</issue>): <fpage>22</fpage>–<lpage>23</lpage>. <ext-link xlink:type="simple" ext-link-type="doi" xlink:href="10.26757/pjsb.2018a12010">https://doi.org/10.26757/pjsb.2018a12010</ext-link></mixed-citation></ref><ref id="B19"><mixed-citation xmlns:xlink="http://www.w3.org/1999/xlink" xlink:type="simple"><person-group><name name-style="western"><surname>Loyal</surname><given-names>DS</given-names></name></person-group> (<year>1976</year>) <article-title>Chromosome counts in northwestern Himalayan species of <italic><tp:taxon-name><tp:taxon-name-part taxon-name-part-type="genus">Selaginella</tp:taxon-name-part></tp:taxon-name></italic>.</article-title><source>Proceedings of the Indian Science Congress Association</source><volume>63</volume>: <fpage>127</fpage>–<lpage>128</lpage>.</mixed-citation></ref><ref id="B20"><mixed-citation xmlns:xlink="http://www.w3.org/1999/xlink" xlink:type="simple"><person-group><name name-style="western"><surname>Loyal</surname><given-names>DS</given-names></name><name name-style="western"><surname>Kumar</surname><given-names>V</given-names></name></person-group> (<year>1984</year>) <article-title>Cytotaxonomic observations on three <italic><tp:taxon-name><tp:taxon-name-part taxon-name-part-type="genus">Selaginella</tp:taxon-name-part></tp:taxon-name></italic> species from north-western Himalayas.</article-title><source>Indian Fern Journal</source><volume>1</volume>: <fpage>59</fpage>–<lpage>62</lpage>.</mixed-citation></ref></ref-list></tp:taxon-treatment>
