# Supplementary material for: A taxonomic revision of the genus Selaginella (Selaginellaceae) from Nepal
Source: PhytoKeys. 2019 Oct 7;133:1–76. doi: 10.3897/phytokeys.133.37773 (PMC6791900; doi:10.3897/phytokeys.133.37773)
Supplement: XML Treatment for Selaginella tenuifolia [file phytokeys.133.37773-treatment25.xml]

<!DOCTYPE tp:taxon-treatment
  PUBLIC "-//TaxonX//DTD Taxonomic Treatment Publishing DTD v0 20100105//EN" "tax-treatment-NSO.dtd">
<tp:taxon-treatment xmlns:tp="http://www.plazi.org/taxpub"><tp:treatment-meta><kwd-group><label>Taxon classification</label><kwd><named-content xmlns:xlink="http://www.w3.org/1999/xlink" content-type="kingdom">Plantae</named-content></kwd><kwd><named-content xmlns:xlink="http://www.w3.org/1999/xlink" content-type="order">Selaginellales</named-content></kwd><kwd><named-content xmlns:xlink="http://www.w3.org/1999/xlink" content-type="family">Selaginellaceae</named-content></kwd></kwd-group><mixed-citation publication-type="journal"><person-group><name><surname>Shalimov</surname><given-names>Aleksandr Petrovich</given-names></name><name><surname>Wu</surname><given-names>Yu-Dong</given-names></name><name><surname>Zhang</surname><given-names>Xian-Chun</given-names></name></person-group><article-title>A taxonomic revision of the genus <italic><tp:taxon-name><tp:taxon-name-part taxon-name-part-type="genus" reg="Selaginella">Selaginella</tp:taxon-name-part></tp:taxon-name></italic> (<tp:taxon-name><tp:taxon-name-part taxon-name-part-type="family">Selaginellaceae</tp:taxon-name-part></tp:taxon-name>) from Nepal</article-title><source>PhytoKeys</source><day>07</day><month>10</month><year>2019</year><volume>133</volume><fpage>1</fpage><lpage>76</lpage><pub-id pub-id-type="doi">10.3897/phytokeys.133.37773</pub-id></mixed-citation></tp:treatment-meta><tp:nomenclature><tp:taxon-name><object-id xmlns:xlink="http://www.w3.org/1999/xlink" content-type="arpha" xlink:type="simple">1FEECE0F-7CD5-5FD3-B766-69BDE5C887D4</object-id>
            <tp:taxon-name-part taxon-name-part-type="genus" reg="Selaginella">Selaginella</tp:taxon-name-part>
            <tp:taxon-name-part taxon-name-part-type="species" reg="tenuifolia">tenuifolia</tp:taxon-name-part>
          </tp:taxon-name><tp:taxon-authority>Spring</tp:taxon-authority><xref ref-type="fig" rid="F8">Figs 8</xref><xref ref-type="fig" rid="F11">(3A–C), 11D</xref><xref ref-type="fig" rid="F35">, 35</xref><tp:nomenclature-citation-list><tp:nomenclature-citation><tp:taxon-name>
                <tp:taxon-name-part taxon-name-part-type="genus" reg="Selaginella">Selaginella</tp:taxon-name-part> <tp:taxon-name-part taxon-name-part-type="species" reg="tenuifolia">tenuifolia</tp:taxon-name-part></tp:taxon-name><comment>Spring, Mém. Bull. Acad. Roy. Sci. Belgique 24(2): 253, n. 192. 1850; <xref ref-type="bibr" rid="B1">Alston 1945</xref>; <xref ref-type="bibr" rid="B12">Iwatsuki 1975</xref>; <xref ref-type="bibr" rid="B13">Iwatsuki 1988</xref>; <xref ref-type="bibr" rid="B4">Dixit 1992</xref>; <xref ref-type="bibr" rid="B27">Thapa 2002</xref>; <xref ref-type="bibr" rid="B26">Singh and Panigrahi 2005</xref>; <xref ref-type="bibr" rid="B7">Fraser-Jenkins et al. 2015</xref>; <xref ref-type="bibr" rid="B8">Fraser-Jenkins et al. 2017</xref>; <xref ref-type="bibr" rid="B34">Zhang 2018</xref>. <bold>Type.</bold> “Mishmi Hills, <italic>Griffith</italic>” (syntype: K), INDIA. Khasi Hills (cited by Spring as “Gorval” in error), <italic>Griffith</italic> (syntype: K).</comment></tp:nomenclature-citation><tp:nomenclature-citation><tp:taxon-name>
                <tp:taxon-name-part taxon-name-part-type="genus" reg="Selaginella"/>
                <tp:taxon-name-part taxon-name-part-type="species" reg="aureola"/>
              </tp:taxon-name><comment>= <tp:taxon-name><tp:taxon-name-part taxon-name-part-type="genus" reg="Selaginella">Selaginella</tp:taxon-name-part> <tp:taxon-name-part taxon-name-part-type="species" reg="aureola">aureola</tp:taxon-name-part></tp:taxon-name> Spring, Mém. Acad. Sci. Brux. 24: 244. no. 182. 1850; <xref ref-type="bibr" rid="B1">Alston 1945</xref>. <bold>Type.</bold> (lectotype, designated by <xref ref-type="bibr" rid="B7">Fraser-Jenkins et al. 2015</xref>) INDIA. Churra-Punjee, Khasya, [W.] <italic>Griffith</italic> (<italic>182</italic>), [in 1835], Herbarium Hookerianum 1867 (K). </comment></tp:nomenclature-citation></tp:nomenclature-citation-list></tp:nomenclature><tp:treatment-sec sec-type="description" id="SECID0EROBK"><title>Description.</title><p>Stems 10–20 cm, erect. Rhizophores restricted to lower one-third part of main stems, very slender, long, 0.9–1.3 mm in diam. in lower part, lateral branches forked a few times. Stem slender, glabrous, stramineous, pinnately branched. Axillary leaves ovate or slightly ovate-lanceolate, 2.5–3.5 × 1.5–2.0 mm, margin denticulate in basal part, apex acute. Ventral leaves ovate, 3.5–4.5 × 2.0–2.8 mm oblique, in base cordate, acroscopic base endlanged, broadly overlapping stem and branches, margin denticulate, basiscopic base rounded, margin entire, apex sub-obtuse. Dorsal leaves ovate, 1.4–2.0 × 1.0–1.5 mm, oblique, in base subrounded, margin minutely dentate, apex aristate. Strobili solitary, terminal, compact, 4–8 × 1–2.5 mm. Sporophylls dimorphic, dorsal sporophylls ovate-oblong, spreading, in basal part slightly longer than apical, margin denticulate; ventral sporophylls ovate, with round base, margin denticulate, apex aristate. Megaspores brownish, surface verrucate; microspores yellowish-brown, surface irregularly verrucate.</p></tp:treatment-sec><tp:treatment-sec sec-type="ecology" id="SECID0EWOBK"><title>Ecology.</title><p>Terrestrial or epilithic, seasonally green, scattered in moist shady places or clayey soils in forest. Alt. 700–2200 m.</p></tp:treatment-sec><tp:treatment-sec sec-type="distribution" id="SECID0E2OBK"><title>Distribution in Nepal.</title><p>C, E.</p><p>Nepalese threatened status: NT (<xref ref-type="bibr" rid="B7">Fraser-Jenkins et al. 2015</xref>).</p></tp:treatment-sec><tp:treatment-sec sec-type="distribution" id="SECID0EGPBK"><title>General distribution.</title><p>CHINA (Xizang), INDIA (Assam State, Meghalaya, Sikkim, West Bengal), MYANMAR, THAILAND.</p></tp:treatment-sec><tp:treatment-sec sec-type="Chromosome number" id="SECID0ELPBK"><title>Chromosome number.</title><p>Not available data.</p><p>Selected specimens examined:</p><p><bold>C Nepal: DOLAKHA</bold>: “Jiri, Dolakha, alt. 2000–2500 m, 3 Oct 1988, <italic>T. Nakaike 3065</italic>” (PE); “Jiri, Dolakha, alt. 2000–2500 m, 3 Oct 1988, <italic>T. Nakaike 3061</italic>” (PE).</p><p><bold>MAKAWANPUR</bold>: “above Liot village, Basmari, c. 5 km W of Hetauda, off Narayanghat road. Densely sal-forested and rocky stream-gully on slope of first range of foothills beyond (N of) the Churiya Ghats. On rocks in forest, 24 Sep 1997, <italic>C.R. Fraser-Jenkins</italic> et al. <italic>25756 (FN 1734)</italic>” (US, photo).</p><p><bold>E Nepal: TAPLEJUNG</bold>: “Bhandukay-Yamphodin-Ghatte, 16 Nov 1963, <italic>H. Hara</italic> et al.” (TI, photo); “Khebang-below Siling Tzokupa, 20 Nov 1963, <italic>H. Hara</italic> et al.” (KUN, TI photo).</p></tp:treatment-sec><tp:treatment-sec sec-type="notes" id="SECID0EJQBK"><title>Note.</title><p>As reported by <xref ref-type="bibr" rid="B7">Fraser-Jenkins et al. (2015)</xref>, <italic><tp:taxon-name><tp:taxon-name-part taxon-name-part-type="genus" reg="Selaginella">S.</tp:taxon-name-part> <tp:taxon-name-part taxon-name-part-type="species" reg="tenuifolia">tenuifolia</tp:taxon-name-part></tp:taxon-name></italic> is a rather uncommon low to mid altitude species, and widespread from Himalaya to Thailand. In our study (data not published) two collections were included, one from Nepal (<italic>T. Nakaike 3065</italic>), and another from SW Xizang (<italic>PE-Xizang Expedition PT6280</italic>). Examined samples were studied on three grounds: gross morphology, morphology of spores and molecular data. Results of gross morphology did not show big differentiation in morphology features for examined samples (incl. observation of ventral and dorsal leaves, shape of leaf margin, strobili, ventral and dorsal sporophylls. Ventral leaves broadly overlapping stem and branches, margin denticulate; Dorsal leaves: ovate, at apex aristate, margin denticulate. Strobili oval in shape; ventral and dorsal sporophylls at margin denticulate.</p><p>In both examined collections megaspores on the proximal and distal surfaces are covered with irregularly sized verrucae, the main surface is vermiculate, micro-sculptures are dense spinulose. Microspores on the proximal and distal surfaces are covered with irregularly sized verrucae, micro-sculptures are echinulate.</p><p>The molecular data also support the results of morphological studies.</p><p>As a result, we consider the distribution of the species not only at low and medium altitudes but also in the highlands.</p><fig id="F8" position="float" orientation="portrait"><object-id xmlns:xlink="http://www.w3.org/1999/xlink" content-type="doi" xlink:type="simple">10.3897/phytokeys.133.37773.figure8</object-id><object-id xmlns:xlink="http://www.w3.org/1999/xlink" content-type="arpha" xlink:type="simple">19A00BC8-2D55-5287-A7F6-0AD4535EAC06</object-id><label>Figure 8.</label><caption><p>Morphological diversity of the leaves of Nepalese <italic><tp:taxon-name><tp:taxon-name-part taxon-name-part-type="genus" reg="Sealginella">Sealginella</tp:taxon-name-part></tp:taxon-name></italic> species <bold>1A–C</bold><italic><tp:taxon-name><tp:taxon-name-part taxon-name-part-type="genus" reg="Selaginella">S.</tp:taxon-name-part> <tp:taxon-name-part taxon-name-part-type="species" reg="reticulata">reticulata</tp:taxon-name-part></tp:taxon-name></italic> (<italic>Nakaike 1760</italic>, PE) <bold>2A–C</bold><italic><tp:taxon-name><tp:taxon-name-part taxon-name-part-type="genus" reg="Selaginella">S.</tp:taxon-name-part> <tp:taxon-name-part taxon-name-part-type="species" reg="subdiaphana">subdiaphana</tp:taxon-name-part></tp:taxon-name></italic> (<italic>Zhang 5</italic>, PE) <bold>3A–C</bold><italic><tp:taxon-name><tp:taxon-name-part taxon-name-part-type="genus" reg="Selaginella">S.</tp:taxon-name-part> <tp:taxon-name-part taxon-name-part-type="species" reg="tenuifolia">tenuifolia</tp:taxon-name-part></tp:taxon-name></italic> (<italic>PE-Xizang Exped. PE6280</italic>, PE). A – Axillary leaves, B – Dorsal leaves, C – Ventral leaves. Scale bars: 0.2 mm.</p></caption><graphic xmlns:xlink="http://www.w3.org/1999/xlink" xlink:href="phytokeys-133-001-g008.jpg" position="float" orientation="portrait" xlink:type="simple" id="oo_344904.jpg"><uri content-type="original_file" xlink:type="simple">https://binary.pensoft.net/fig/344904</uri></graphic></fig><fig id="F9" position="float" orientation="portrait"><object-id xmlns:xlink="http://www.w3.org/1999/xlink" content-type="doi" xlink:type="simple">10.3897/phytokeys.133.37773.figure9</object-id><object-id xmlns:xlink="http://www.w3.org/1999/xlink" content-type="arpha" xlink:type="simple">3DFF158E-19D9-5A34-A781-8F37196292E6</object-id><label>Figure 9.</label><caption><p>Diversity strobili of Nepalese <italic><tp:taxon-name><tp:taxon-name-part taxon-name-part-type="genus" reg="Selaginella">Selaginella</tp:taxon-name-part></tp:taxon-name></italic> species <bold>A</bold><italic><tp:taxon-name><tp:taxon-name-part taxon-name-part-type="genus" reg="Selaginella">S.</tp:taxon-name-part> <tp:taxon-name-part taxon-name-part-type="species" reg="indica">indica</tp:taxon-name-part></tp:taxon-name></italic> (<italic>Nakaike 1325</italic>, PE) <bold>B</bold><italic><tp:taxon-name><tp:taxon-name-part taxon-name-part-type="genus" reg="Selaginella">S.</tp:taxon-name-part> <tp:taxon-name-part taxon-name-part-type="species" reg="bryopteris">bryopteris</tp:taxon-name-part></tp:taxon-name></italic> (<italic>Tabata</italic> et al. <italic>11989</italic>, PE) <bold>C</bold><italic><tp:taxon-name><tp:taxon-name-part taxon-name-part-type="genus" reg="Selaginella">S.</tp:taxon-name-part> <tp:taxon-name-part taxon-name-part-type="species" reg="fulcrata">fulcrata</tp:taxon-name-part></tp:taxon-name></italic> (<italic>Nakaike 1923</italic>, PE) <bold>D</bold><italic><tp:taxon-name><tp:taxon-name-part taxon-name-part-type="genus" reg="Selaginella">S.</tp:taxon-name-part> <tp:taxon-name-part taxon-name-part-type="species" reg="involvens">involvens</tp:taxon-name-part></tp:taxon-name></italic> (<italic>Zhang 345</italic>, PE) <bold>E</bold><italic><tp:taxon-name><tp:taxon-name-part taxon-name-part-type="genus" reg="Selaginella">S.</tp:taxon-name-part> <tp:taxon-name-part taxon-name-part-type="species" reg="pallida">pallida</tp:taxon-name-part></tp:taxon-name></italic> (<italic>Nakaike 3740</italic>, PE) <bold>F</bold><italic><tp:taxon-name><tp:taxon-name-part taxon-name-part-type="genus" reg="Selaginella">S.</tp:taxon-name-part> <tp:taxon-name-part taxon-name-part-type="species" reg="remotifolia">remotifolia</tp:taxon-name-part></tp:taxon-name></italic> (<italic>Nakaike 3522</italic>, PE) <bold>G</bold><italic><tp:taxon-name><tp:taxon-name-part taxon-name-part-type="genus" reg="Selaginella">S.</tp:taxon-name-part> <tp:taxon-name-part taxon-name-part-type="species" reg="semicordata">semicordata</tp:taxon-name-part></tp:taxon-name></italic> (<italic>Jenkins</italic> s.n., PE) <bold>H</bold><italic><tp:taxon-name><tp:taxon-name-part taxon-name-part-type="genus" reg="Selaginella">S.</tp:taxon-name-part> <tp:taxon-name-part taxon-name-part-type="species" reg="helvetica">helvetica</tp:taxon-name-part></tp:taxon-name></italic> (<italic>Zhang 0638</italic>, PE) <bold>I</bold><italic><tp:taxon-name><tp:taxon-name-part taxon-name-part-type="genus" reg="Selaginella">S.</tp:taxon-name-part> <tp:taxon-name-part taxon-name-part-type="species" reg="pallidissima">pallidissima</tp:taxon-name-part></tp:taxon-name></italic> (<italic>Zhang 2746</italic>, PE). Scale bars: 1 mm (<bold>A–G</bold>), 2 mm (<bold>F, H–I</bold>).</p></caption><graphic xmlns:xlink="http://www.w3.org/1999/xlink" xlink:href="phytokeys-133-001-g009.jpg" position="float" orientation="portrait" xlink:type="simple" id="oo_344905.jpg"><uri content-type="original_file" xlink:type="simple">https://binary.pensoft.net/fig/344905</uri></graphic></fig><fig id="F10" position="float" orientation="portrait"><object-id xmlns:xlink="http://www.w3.org/1999/xlink" content-type="doi" xlink:type="simple">10.3897/phytokeys.133.37773.figure10</object-id><object-id xmlns:xlink="http://www.w3.org/1999/xlink" content-type="arpha" xlink:type="simple">BB6D7CBB-3ACA-56C5-9A3A-8A0A9ED3D94E</object-id><label>Figure 10.</label><caption><p>Diversity strobili of Nepalese <italic><tp:taxon-name><tp:taxon-name-part taxon-name-part-type="genus" reg="Selaginella">Selaginella</tp:taxon-name-part></tp:taxon-name></italic> species <bold>A</bold><italic><tp:taxon-name><tp:taxon-name-part taxon-name-part-type="genus" reg="Selaginella">S.</tp:taxon-name-part> <tp:taxon-name-part taxon-name-part-type="species" reg="laxistrobila">laxistrobila</tp:taxon-name-part></tp:taxon-name></italic> (<italic>Nakaike 1319</italic>, PE) <bold>B</bold><italic><tp:taxon-name><tp:taxon-name-part taxon-name-part-type="genus" reg="Selaginella">S.</tp:taxon-name-part> <tp:taxon-name-part taxon-name-part-type="species" reg="bisulcata">bisulcata</tp:taxon-name-part></tp:taxon-name></italic> (<italic>Nakaike 3786</italic>, PE) <bold>C</bold><italic><tp:taxon-name><tp:taxon-name-part taxon-name-part-type="genus" reg="Selaginella">S.</tp:taxon-name-part> <tp:taxon-name-part taxon-name-part-type="species" reg="pennata">pennata</tp:taxon-name-part></tp:taxon-name></italic> (<italic>Nakaike 3507</italic>, PE) <bold>D</bold><italic><tp:taxon-name><tp:taxon-name-part taxon-name-part-type="genus" reg="Selaginella">S.</tp:taxon-name-part> <tp:taxon-name-part taxon-name-part-type="species" reg="chrysocaulos">chrysocaulos</tp:taxon-name-part></tp:taxon-name></italic> (<italic>Nakaike 1058</italic>, PE) <bold>E</bold><italic><tp:taxon-name><tp:taxon-name-part taxon-name-part-type="genus" reg="Selaginella">S.</tp:taxon-name-part> <tp:taxon-name-part taxon-name-part-type="species" reg="ciliaris">ciliaris</tp:taxon-name-part></tp:taxon-name></italic> (s.n. <italic>1225</italic>, PE) <bold>F</bold><italic><tp:taxon-name><tp:taxon-name-part taxon-name-part-type="genus" reg="Selaginella">S.</tp:taxon-name-part> <tp:taxon-name-part taxon-name-part-type="species" reg="monospora">monospora</tp:taxon-name-part></tp:taxon-name></italic> (<italic>Tabata</italic> et al. <italic>11051</italic>, PE) <bold>G</bold><italic><tp:taxon-name><tp:taxon-name-part taxon-name-part-type="genus" reg="Selaginella">S.</tp:taxon-name-part> <tp:taxon-name-part taxon-name-part-type="species" reg="trichophylla">trichophylla</tp:taxon-name-part></tp:taxon-name></italic> (<italic>Lu</italic> &amp; <italic>Zhang 27625-B</italic>, PE) <bold>H</bold><italic><tp:taxon-name><tp:taxon-name-part taxon-name-part-type="genus" reg="Selaginella">S.</tp:taxon-name-part> <tp:taxon-name-part taxon-name-part-type="species" reg="repanda">repanda</tp:taxon-name-part></tp:taxon-name></italic> (<italic>Nakaike 3708</italic>, PE) <bold>I</bold><italic><tp:taxon-name><tp:taxon-name-part taxon-name-part-type="genus" reg="Selaginella">S.</tp:taxon-name-part> <tp:taxon-name-part taxon-name-part-type="species" reg="vaginata">vaginata</tp:taxon-name-part></tp:taxon-name></italic> (<italic>Nakaike 1102</italic>, PE). Scale bars: 2 mm (<bold>A, B</bold>), 2 mm (<bold>C, D, G, H</bold>), 1 mm (<bold>E, F, I</bold>).</p></caption><graphic xmlns:xlink="http://www.w3.org/1999/xlink" xlink:href="phytokeys-133-001-g010.jpg" position="float" orientation="portrait" xlink:type="simple" id="oo_344906.jpg"><uri content-type="original_file" xlink:type="simple">https://binary.pensoft.net/fig/344906</uri></graphic></fig><fig id="F11" position="float" orientation="portrait"><object-id xmlns:xlink="http://www.w3.org/1999/xlink" content-type="doi" xlink:type="simple">10.3897/phytokeys.133.37773.figure11</object-id><object-id xmlns:xlink="http://www.w3.org/1999/xlink" content-type="arpha" xlink:type="simple">31EB4813-27C2-5508-8DFD-83E532B1A87D</object-id><label>Figure 11.</label><caption><p>Diversity strobili of Nepalese <italic><tp:taxon-name><tp:taxon-name-part taxon-name-part-type="genus" reg="Selaginella">Selaginella</tp:taxon-name-part></tp:taxon-name></italic> species <bold>A</bold><italic><tp:taxon-name><tp:taxon-name-part taxon-name-part-type="genus" reg="Selaginella">S.</tp:taxon-name-part> <tp:taxon-name-part taxon-name-part-type="species" reg="chrysorrhizos">chrysorrhizos</tp:taxon-name-part></tp:taxon-name></italic> (<italic>Nakaike 3708</italic>, PE) <bold>B</bold><italic><tp:taxon-name><tp:taxon-name-part taxon-name-part-type="genus" reg="Selaginella">S.</tp:taxon-name-part> <tp:taxon-name-part taxon-name-part-type="species" reg="reticulata">reticulata</tp:taxon-name-part></tp:taxon-name></italic> (<italic>Nakaike 1760</italic>, PE) <bold>C</bold><italic><tp:taxon-name><tp:taxon-name-part taxon-name-part-type="genus" reg="Selaginella">S.</tp:taxon-name-part> <tp:taxon-name-part taxon-name-part-type="species" reg="subdiaphana">subdiaphana</tp:taxon-name-part></tp:taxon-name></italic> (<italic>Zhang 5</italic>, PE) <bold>D</bold><italic><tp:taxon-name><tp:taxon-name-part taxon-name-part-type="genus" reg="Selaginella">S.</tp:taxon-name-part> <tp:taxon-name-part taxon-name-part-type="species" reg="tenuifolia">tenuifolia</tp:taxon-name-part></tp:taxon-name></italic> (<italic>PE-Xizang Exped. PE6280</italic>, PE). Scale bars: 1 mm (<bold>A, D</bold>), 2 mm (<bold>B, C</bold>).</p></caption><graphic xmlns:xlink="http://www.w3.org/1999/xlink" xlink:href="phytokeys-133-001-g011.jpg" position="float" orientation="portrait" xlink:type="simple" id="oo_344907.jpg"><uri content-type="original_file" xlink:type="simple">https://binary.pensoft.net/fig/344907</uri></graphic></fig><fig id="F12" position="float" orientation="portrait"><object-id xmlns:xlink="http://www.w3.org/1999/xlink" content-type="doi" xlink:type="simple">10.3897/phytokeys.133.37773.figure12</object-id><object-id xmlns:xlink="http://www.w3.org/1999/xlink" content-type="arpha" xlink:type="simple">1E613741-4BF7-56BA-AC15-855450685F63</object-id><label>Figure 12.</label><caption><p><italic><tp:taxon-name><tp:taxon-name-part taxon-name-part-type="genus" reg="Selaginella">Selaginella</tp:taxon-name-part> <tp:taxon-name-part taxon-name-part-type="species" reg="indica">indica</tp:taxon-name-part></tp:taxon-name></italic> R.M. Tryon. <bold>A</bold> Habit <bold>B</bold> lateral branches with compact tetragonal strobilus <bold>C</bold> lateral branches with spirally arranged monomorphic leaves (<italic>Cooper 4866</italic>, E).</p></caption><graphic xmlns:xlink="http://www.w3.org/1999/xlink" xlink:href="phytokeys-133-001-g012.jpg" position="float" orientation="portrait" xlink:type="simple" id="oo_344908.jpg"><uri content-type="original_file" xlink:type="simple">https://binary.pensoft.net/fig/344908</uri></graphic></fig><fig id="F13" position="float" orientation="portrait"><object-id xmlns:xlink="http://www.w3.org/1999/xlink" content-type="doi" xlink:type="simple">10.3897/phytokeys.133.37773.figure13</object-id><object-id xmlns:xlink="http://www.w3.org/1999/xlink" content-type="arpha" xlink:type="simple">3A3A6D5D-9058-56F5-959D-C8AF5852BAE2</object-id><label>Figure 13.</label><caption><p><italic><tp:taxon-name><tp:taxon-name-part taxon-name-part-type="genus" reg="Selaginella">Selaginella</tp:taxon-name-part> <tp:taxon-name-part taxon-name-part-type="species" reg="pulvinata">pulvinata</tp:taxon-name-part></tp:taxon-name></italic> (Hook. &amp; Grev.) Maxim. <bold>A</bold> Habit <bold>B</bold> fragment of the upper surface of the lateral branch showing dorsal leaves imbricate at branch (<bold>A</bold><italic>Maire</italic> AMA <italic>894</italic>, E; <bold>B</bold><italic>Tabata</italic> et al. <italic>3520</italic>, PE). Link: (<ext-link xmlns:xlink="http://www.w3.org/1999/xlink" xlink:type="simple" ext-link-type="uri" xlink:href="http://data.rbge.org.uk/herb/E00670565">http://data.rbge.org.uk/herb/E00670565</ext-link>).</p></caption><graphic xmlns:xlink="http://www.w3.org/1999/xlink" xlink:href="phytokeys-133-001-g013.jpg" position="float" orientation="portrait" xlink:type="simple" id="oo_344909.jpg"><uri content-type="original_file" xlink:type="simple">https://binary.pensoft.net/fig/344909</uri></graphic></fig><fig id="F14" position="float" orientation="portrait"><object-id xmlns:xlink="http://www.w3.org/1999/xlink" content-type="doi" xlink:type="simple">10.3897/phytokeys.133.37773.figure14</object-id><object-id xmlns:xlink="http://www.w3.org/1999/xlink" content-type="arpha" xlink:type="simple">5B2EBB52-D8F8-55A2-8931-0239A94A9741</object-id><label>Figure 14.</label><caption><p><italic><tp:taxon-name><tp:taxon-name-part taxon-name-part-type="genus" reg="Selaginella">Selaginella</tp:taxon-name-part> <tp:taxon-name-part taxon-name-part-type="species" reg="bryopteris">bryopteris</tp:taxon-name-part></tp:taxon-name></italic> (L.) Baker. <bold>A</bold> Habit, upper surface <bold>B</bold> fragment of the lateral branches showing imbricate ventral leaves <bold>C</bold> fragment of the upper surface of the lateral branch showing dorsal leaves imbricate at branch (<italic>J.F. Dobremez</italic> DBR NEP <italic>1373</italic>, E). Link: (<ext-link xmlns:xlink="http://www.w3.org/1999/xlink" xlink:type="simple" ext-link-type="uri" xlink:href="http://data.rbge.org.uk/herb/E00670572">http://data.rbge.org.uk/herb/E00670572</ext-link>).</p></caption><graphic xmlns:xlink="http://www.w3.org/1999/xlink" xlink:href="phytokeys-133-001-g014.jpg" position="float" orientation="portrait" xlink:type="simple" id="oo_344910.jpg"><uri content-type="original_file" xlink:type="simple">https://binary.pensoft.net/fig/344910</uri></graphic></fig><fig id="F15" position="float" orientation="portrait"><object-id xmlns:xlink="http://www.w3.org/1999/xlink" content-type="doi" xlink:type="simple">10.3897/phytokeys.133.37773.figure15</object-id><object-id xmlns:xlink="http://www.w3.org/1999/xlink" content-type="arpha" xlink:type="simple">7A264157-7BDF-5862-BB79-40B729AEFD81</object-id><label>Figure 15.</label><caption><p><italic><tp:taxon-name><tp:taxon-name-part taxon-name-part-type="genus" reg="Selaginella">Selaginella</tp:taxon-name-part> <tp:taxon-name-part taxon-name-part-type="species" reg="adunca">adunca</tp:taxon-name-part></tp:taxon-name></italic> A. Braun ex Hieron. <bold>A</bold> Habit <bold>B, C</bold> fragment of the upper surface of the lateral branches showing imbricate at branch apices (<bold>A</bold>) and medial part lateral branches (<bold>B</bold>) <bold>D</bold> fragment of the main stem showing shape of leaves (<italic>J.F. Dobremez</italic> DBR NEP <italic>2689</italic>, E). Link: (<ext-link xmlns:xlink="http://www.w3.org/1999/xlink" xlink:type="simple" ext-link-type="uri" xlink:href="http://data.rbge.org.uk/herb/E00670605">http://data.rbge.org.uk/herb/E00670605</ext-link>).</p></caption><graphic xmlns:xlink="http://www.w3.org/1999/xlink" xlink:href="phytokeys-133-001-g015.jpg" position="float" orientation="portrait" xlink:type="simple" id="oo_344911.jpg"><uri content-type="original_file" xlink:type="simple">https://binary.pensoft.net/fig/344911</uri></graphic></fig><fig id="F16" position="float" orientation="portrait"><object-id xmlns:xlink="http://www.w3.org/1999/xlink" content-type="doi" xlink:type="simple">10.3897/phytokeys.133.37773.figure16</object-id><object-id xmlns:xlink="http://www.w3.org/1999/xlink" content-type="arpha" xlink:type="simple">081B817B-C30A-5EF6-B976-7F11B5F8C92A</object-id><label>Figure 16.</label><caption><p><italic><tp:taxon-name><tp:taxon-name-part taxon-name-part-type="genus" reg="Selaginella">Selaginella</tp:taxon-name-part> <tp:taxon-name-part taxon-name-part-type="species" reg="fulcrata">fulcrata</tp:taxon-name-part></tp:taxon-name></italic> (Buch.-Ham. ex D. Don) Spring. <bold>A</bold> Habit, upper surface <bold>B</bold> habit, lower surface <bold>C</bold> strobilus, upper surface <bold>D</bold> fragment of the upper surface of the lateral branches <bold>E</bold> fragment of the lower surface of the lateral branches (<italic>O. Polunin, W.R. Sykes, L.H.J. Williams 1332</italic>, E). Link: (<ext-link xmlns:xlink="http://www.w3.org/1999/xlink" xlink:type="simple" ext-link-type="uri" xlink:href="http://data.rbge.org.uk/herb/E00670606">http://data.rbge.org.uk/herb/E00670606</ext-link>).</p></caption><graphic xmlns:xlink="http://www.w3.org/1999/xlink" xlink:href="phytokeys-133-001-g016.jpg" position="float" orientation="portrait" xlink:type="simple" id="oo_344912.jpg"><uri content-type="original_file" xlink:type="simple">https://binary.pensoft.net/fig/344912</uri></graphic></fig><fig id="F17" position="float" orientation="portrait"><object-id xmlns:xlink="http://www.w3.org/1999/xlink" content-type="doi" xlink:type="simple">10.3897/phytokeys.133.37773.figure17</object-id><object-id xmlns:xlink="http://www.w3.org/1999/xlink" content-type="arpha" xlink:type="simple">580383F5-0E8F-548A-A292-8B8168E03AFB</object-id><label>Figure 17.</label><caption><p><italic><tp:taxon-name><tp:taxon-name-part taxon-name-part-type="genus" reg="Selaginella">Selaginella</tp:taxon-name-part> <tp:taxon-name-part taxon-name-part-type="species" reg="involvens">involvens</tp:taxon-name-part></tp:taxon-name></italic> (Sw.) Spring. <bold>A</bold> Habit, upper surface of stem <bold>B</bold> habit, lower surface of stem <bold>C</bold> lower surface of the main stem <bold>D</bold> upper surface of the main stem <bold>E</bold> lower surface of the lateral branches <bold>F</bold> upper surface of the lateral branches (<italic>J.F. Dobremez</italic> DBR NEP <italic>1315</italic>, E). Link: (<ext-link xmlns:xlink="http://www.w3.org/1999/xlink" xlink:type="simple" ext-link-type="uri" xlink:href="http://data.rbge.org.uk/herb/E00668259">http://data.rbge.org.uk/herb/E00668259</ext-link>).</p></caption><graphic xmlns:xlink="http://www.w3.org/1999/xlink" xlink:href="phytokeys-133-001-g017.jpg" position="float" orientation="portrait" xlink:type="simple" id="oo_344913.jpg"><uri content-type="original_file" xlink:type="simple">https://binary.pensoft.net/fig/344913</uri></graphic></fig><fig id="F18" position="float" orientation="portrait"><object-id xmlns:xlink="http://www.w3.org/1999/xlink" content-type="doi" xlink:type="simple">10.3897/phytokeys.133.37773.figure18</object-id><object-id xmlns:xlink="http://www.w3.org/1999/xlink" content-type="arpha" xlink:type="simple">72599E7F-D41C-5DF6-ADAB-31ADA44F1127</object-id><label>Figure 18.</label><caption><p><italic><tp:taxon-name><tp:taxon-name-part taxon-name-part-type="genus" reg="Selaginella">Selaginella</tp:taxon-name-part> <tp:taxon-name-part taxon-name-part-type="species" reg="pallida">pallida</tp:taxon-name-part></tp:taxon-name></italic> Spring. <bold>A</bold> (<bold>A1</bold>) Habit, lower surface <bold>B</bold> habit, upper surface <bold>C</bold> strobilus, lower surface <bold>D</bold> fragment of the upper surface of the lateral branches <bold>E</bold> fragment of the lower surface of the lateral branches (<italic>T. Nakaike 1438</italic>, PE).</p></caption><graphic xmlns:xlink="http://www.w3.org/1999/xlink" xlink:href="phytokeys-133-001-g018.jpg" position="float" orientation="portrait" xlink:type="simple" id="oo_344914.jpg"><uri content-type="original_file" xlink:type="simple">https://binary.pensoft.net/fig/344914</uri></graphic></fig><fig id="F19" position="float" orientation="portrait"><object-id xmlns:xlink="http://www.w3.org/1999/xlink" content-type="doi" xlink:type="simple">10.3897/phytokeys.133.37773.figure19</object-id><object-id xmlns:xlink="http://www.w3.org/1999/xlink" content-type="arpha" xlink:type="simple">6D55CDD1-B385-5836-9C74-30B54724C1C5</object-id><label>Figure 19.</label><caption><p><italic><tp:taxon-name><tp:taxon-name-part taxon-name-part-type="genus" reg="Selaginella">Selaginella</tp:taxon-name-part> <tp:taxon-name-part taxon-name-part-type="species" reg="remotifolia">remotifolia</tp:taxon-name-part></tp:taxon-name></italic> Spring. <bold>A</bold> (<bold>A1</bold>) Habit, upper surface of stem <bold>B</bold> (<bold>B1</bold>) habit, lower surface of stem <bold>C</bold> strobilus, upper surface <bold>D</bold> fragment of the lower surface of the lateral branches <bold>E</bold> Fragment of the upper surface of the lateral branches (<bold>A, B, D, E</bold><italic>H. Kanai</italic> et al. <italic>725131</italic>, E; <bold>C</bold><italic>R.C. Ching 2192</italic>, PE). Link: (<ext-link xmlns:xlink="http://www.w3.org/1999/xlink" xlink:type="simple" ext-link-type="uri" xlink:href="http://data.rbge.org.uk/herb/E00659376">http://data.rbge.org.uk/herb/E00659376</ext-link>).</p></caption><graphic xmlns:xlink="http://www.w3.org/1999/xlink" xlink:href="phytokeys-133-001-g019.jpg" position="float" orientation="portrait" xlink:type="simple" id="oo_344915.jpg"><uri content-type="original_file" xlink:type="simple">https://binary.pensoft.net/fig/344915</uri></graphic></fig><fig id="F20" position="float" orientation="portrait"><object-id xmlns:xlink="http://www.w3.org/1999/xlink" content-type="doi" xlink:type="simple">10.3897/phytokeys.133.37773.figure20</object-id><object-id xmlns:xlink="http://www.w3.org/1999/xlink" content-type="arpha" xlink:type="simple">4F939DCD-19EA-51EA-B388-23E934DE088B</object-id><label>Figure 20.</label><caption><p><italic><tp:taxon-name><tp:taxon-name-part taxon-name-part-type="genus" reg="Selaginella">Selaginella</tp:taxon-name-part> <tp:taxon-name-part taxon-name-part-type="species" reg="semicordata">semicordata</tp:taxon-name-part></tp:taxon-name></italic> (Wall. ex Hook. &amp; Grev.) Spring. <bold>A</bold> Habit, lower surface <bold>B</bold> strobilus, lower surface <bold>C</bold> fragment of the lower surface of the lateral branches (<italic>Wallich</italic> n. <italic>126.c</italic>, E). Link: (<ext-link xmlns:xlink="http://www.w3.org/1999/xlink" xlink:type="simple" ext-link-type="uri" xlink:href="http://data.rbge.org.uk/herb/E00754776">http://data.rbge.org.uk/herb/E00754776</ext-link>).</p></caption><graphic xmlns:xlink="http://www.w3.org/1999/xlink" xlink:href="phytokeys-133-001-g020.jpg" position="float" orientation="portrait" xlink:type="simple" id="oo_344916.jpg"><uri content-type="original_file" xlink:type="simple">https://binary.pensoft.net/fig/344916</uri></graphic></fig><fig id="F21" position="float" orientation="portrait"><object-id xmlns:xlink="http://www.w3.org/1999/xlink" content-type="doi" xlink:type="simple">10.3897/phytokeys.133.37773.figure21</object-id><object-id xmlns:xlink="http://www.w3.org/1999/xlink" content-type="arpha" xlink:type="simple">610A632D-3FBC-5518-A678-45A97106A822</object-id><label>Figure 21.</label><caption><p><italic><tp:taxon-name><tp:taxon-name-part taxon-name-part-type="genus" reg="Selaginella">Selaginella</tp:taxon-name-part> <tp:taxon-name-part taxon-name-part-type="species" reg="helvetica">helvetica</tp:taxon-name-part></tp:taxon-name></italic> (L.) Spring. <bold>A</bold> (<bold>A1</bold>) Habit, upper surface <bold>B</bold> fragment of the upper part strobilus <bold>C</bold> fragment of the lower surface of stem <bold>D</bold> fragment of the upper surface of stem (<italic>X.C. Zhang 0638</italic>, PE).</p></caption><graphic xmlns:xlink="http://www.w3.org/1999/xlink" xlink:href="phytokeys-133-001-g021.jpg" position="float" orientation="portrait" xlink:type="simple" id="oo_344917.jpg"><uri content-type="original_file" xlink:type="simple">https://binary.pensoft.net/fig/344917</uri></graphic></fig><fig id="F22" position="float" orientation="portrait"><object-id xmlns:xlink="http://www.w3.org/1999/xlink" content-type="doi" xlink:type="simple">10.3897/phytokeys.133.37773.figure22</object-id><object-id xmlns:xlink="http://www.w3.org/1999/xlink" content-type="arpha" xlink:type="simple">6B27D816-64CF-5A2B-9970-13FC28D57EFB</object-id><label>Figure 22.</label><caption><p><italic><tp:taxon-name><tp:taxon-name-part taxon-name-part-type="genus" reg="Selaginella">Selaginella</tp:taxon-name-part> <tp:taxon-name-part taxon-name-part-type="species" reg="pallidissima">pallidissima</tp:taxon-name-part></tp:taxon-name></italic> Spring, <bold>A</bold> Habit <bold>B</bold> strobilus, lower surface <bold>C</bold> fragment of the upper surface of the lateral branches <bold>D</bold> fragment of the lower surface of the lateral branches (<italic>X.C. Zhang 2746</italic>, PE).</p></caption><graphic xmlns:xlink="http://www.w3.org/1999/xlink" xlink:href="phytokeys-133-001-g022.jpg" position="float" orientation="portrait" xlink:type="simple" id="oo_344918.jpg"><uri content-type="original_file" xlink:type="simple">https://binary.pensoft.net/fig/344918</uri></graphic></fig><fig id="F23" position="float" orientation="portrait"><object-id xmlns:xlink="http://www.w3.org/1999/xlink" content-type="doi" xlink:type="simple">10.3897/phytokeys.133.37773.figure23</object-id><object-id xmlns:xlink="http://www.w3.org/1999/xlink" content-type="arpha" xlink:type="simple">DD9D5B50-793E-5DDC-A5A8-72FEAA0818F3</object-id><label>Figure 23.</label><caption><p><italic><tp:taxon-name><tp:taxon-name-part taxon-name-part-type="genus" reg="Selaginella">Selaginella</tp:taxon-name-part> <tp:taxon-name-part taxon-name-part-type="species" reg="laxistrobila">laxistrobila</tp:taxon-name-part></tp:taxon-name></italic> K.H. Shing <bold>A</bold> Habit <bold>B</bold> Upper surface of strobilus <bold>C</bold> Lower surface of branches <bold>D</bold> Upper surface of branches (<italic>T. Nakaike 1319</italic>, PE).</p></caption><graphic xmlns:xlink="http://www.w3.org/1999/xlink" xlink:href="phytokeys-133-001-g023.jpg" position="float" orientation="portrait" xlink:type="simple" id="oo_344919.jpg"><uri content-type="original_file" xlink:type="simple">https://binary.pensoft.net/fig/344919</uri></graphic></fig><fig id="F24" position="float" orientation="portrait"><object-id xmlns:xlink="http://www.w3.org/1999/xlink" content-type="doi" xlink:type="simple">10.3897/phytokeys.133.37773.figure24</object-id><object-id xmlns:xlink="http://www.w3.org/1999/xlink" content-type="arpha" xlink:type="simple">2DE28834-6709-56B1-A654-67F0EB4F5C0E</object-id><label>Figure 24.</label><caption><p><italic><tp:taxon-name><tp:taxon-name-part taxon-name-part-type="genus" reg="Selaginella">Selaginella</tp:taxon-name-part> <tp:taxon-name-part taxon-name-part-type="species" reg="bisulcata">bisulcata</tp:taxon-name-part></tp:taxon-name></italic> Spring. <bold>A</bold> Habit, lower surface <bold>B</bold> habit, upper surface <bold>C</bold> strobilus, lower surface <bold>D</bold> fragment of the upper surface of the lateral branches <bold>E</bold> fragment of the lower surface of the lateral branches (<italic>J.F. Dobremez</italic> DBR NEP <italic>1233</italic>, E). Link: (<ext-link xmlns:xlink="http://www.w3.org/1999/xlink" xlink:type="simple" ext-link-type="uri" xlink:href="http://data.rbge.org.uk/herb/E00670678">http://data.rbge.org.uk/herb/E00670678</ext-link>).</p></caption><graphic xmlns:xlink="http://www.w3.org/1999/xlink" xlink:href="phytokeys-133-001-g024.jpg" position="float" orientation="portrait" xlink:type="simple" id="oo_344920.jpg"><uri content-type="original_file" xlink:type="simple">https://binary.pensoft.net/fig/344920</uri></graphic></fig><fig id="F25" position="float" orientation="portrait"><object-id xmlns:xlink="http://www.w3.org/1999/xlink" content-type="doi" xlink:type="simple">10.3897/phytokeys.133.37773.figure25</object-id><object-id xmlns:xlink="http://www.w3.org/1999/xlink" content-type="arpha" xlink:type="simple">C56AAD2B-60F6-50D3-BEBE-34CDEFF2CFC0</object-id><label>Figure 25.</label><caption><p><italic><tp:taxon-name><tp:taxon-name-part taxon-name-part-type="genus" reg="Selaginella">Selaginella</tp:taxon-name-part> <tp:taxon-name-part taxon-name-part-type="species" reg="pennata">pennata</tp:taxon-name-part></tp:taxon-name></italic> (D. Don) Spring. <bold>A</bold> Habit, lower surface <bold>B</bold> strobilus, lower surface <bold>C</bold> fragment of the lower surface of the lateral branches (<italic>J.F. Dobremez</italic> DBR NEP <italic>1169</italic>, E). Link: (<ext-link xmlns:xlink="http://www.w3.org/1999/xlink" xlink:type="simple" ext-link-type="uri" xlink:href="http://data.rbge.org.uk/herb/E00670671">http://data.rbge.org.uk/herb/E00670671</ext-link>).</p></caption><graphic xmlns:xlink="http://www.w3.org/1999/xlink" xlink:href="phytokeys-133-001-g025.jpg" position="float" orientation="portrait" xlink:type="simple" id="oo_344921.jpg"><uri content-type="original_file" xlink:type="simple">https://binary.pensoft.net/fig/344921</uri></graphic></fig><fig id="F26" position="float" orientation="portrait"><object-id xmlns:xlink="http://www.w3.org/1999/xlink" content-type="doi" xlink:type="simple">10.3897/phytokeys.133.37773.figure26</object-id><object-id xmlns:xlink="http://www.w3.org/1999/xlink" content-type="arpha" xlink:type="simple">12259628-7055-5BF0-BA7E-DD9647C6FE92</object-id><label>Figure 26.</label><caption><p><italic><tp:taxon-name><tp:taxon-name-part taxon-name-part-type="genus" reg="Selaginella">Selaginella</tp:taxon-name-part> <tp:taxon-name-part taxon-name-part-type="species" reg="chrysocaulos">chrysocaulos</tp:taxon-name-part></tp:taxon-name></italic> (Hook. &amp; Grev.) Spring. <bold>A</bold> (<bold>A1</bold>) Habit, lower surface <bold>B</bold> habit, upper surface <bold>C</bold> strobilus, lower surface <bold>D</bold> fragment of the upper surface of the lateral branches <bold>E</bold> fragment of the lower surface of the lateral branches (<italic>J. F. Dobremez</italic> DBR NEP <italic>1229</italic>, E). Link: (<ext-link xmlns:xlink="http://www.w3.org/1999/xlink" xlink:type="simple" ext-link-type="uri" xlink:href="http://data.rbge.org.uk/herb/E00670679">http://data.rbge.org.uk/herb/E00670679</ext-link>).</p></caption><graphic xmlns:xlink="http://www.w3.org/1999/xlink" xlink:href="phytokeys-133-001-g026.jpg" position="float" orientation="portrait" xlink:type="simple" id="oo_344922.jpg"><uri content-type="original_file" xlink:type="simple">https://binary.pensoft.net/fig/344922</uri></graphic></fig><fig id="F27" position="float" orientation="portrait"><object-id xmlns:xlink="http://www.w3.org/1999/xlink" content-type="doi" xlink:type="simple">10.3897/phytokeys.133.37773.figure27</object-id><object-id xmlns:xlink="http://www.w3.org/1999/xlink" content-type="arpha" xlink:type="simple">2AE79E59-D2A9-5C17-B824-56931CE8CE20</object-id><label>Figure 27.</label><caption><p><italic><tp:taxon-name><tp:taxon-name-part taxon-name-part-type="genus" reg="Selaginella">Selaginella</tp:taxon-name-part> <tp:taxon-name-part taxon-name-part-type="species" reg="ciliaris">ciliaris</tp:taxon-name-part></tp:taxon-name></italic> (Retz.) Spring <bold>A</bold> (<bold>A1</bold>) Habit, lower surface <bold>B</bold> Strobilus, lower surface <bold>C</bold> Fragment of the lower surface of the main stem <bold>D</bold> Fragment of the upper surface of the main stem (<italic>X.C. Zhang</italic> &amp; <italic>A. Shalimov 9274</italic>, PE).</p></caption><graphic xmlns:xlink="http://www.w3.org/1999/xlink" xlink:href="phytokeys-133-001-g027.jpg" position="float" orientation="portrait" xlink:type="simple" id="oo_344923.jpg"><uri content-type="original_file" xlink:type="simple">https://binary.pensoft.net/fig/344923</uri></graphic></fig><fig id="F28" position="float" orientation="portrait"><object-id xmlns:xlink="http://www.w3.org/1999/xlink" content-type="doi" xlink:type="simple">10.3897/phytokeys.133.37773.figure28</object-id><object-id xmlns:xlink="http://www.w3.org/1999/xlink" content-type="arpha" xlink:type="simple">0EADEC7C-9A20-55A1-8FC4-321984841BC8</object-id><label>Figure 28.</label><caption><p><italic><tp:taxon-name><tp:taxon-name-part taxon-name-part-type="genus" reg="Selaginella">Selaginella</tp:taxon-name-part> <tp:taxon-name-part taxon-name-part-type="species" reg="monospora">monospora</tp:taxon-name-part></tp:taxon-name></italic> Spring <bold>A</bold> Habit, upper surface <bold>B</bold> (<bold>B1</bold>) habit, lower surface <bold>C</bold> strobilus, upper surface <bold>D</bold> fragment of the upper surface of the lateral branches <bold>E</bold> fragment of the lower surface of the lateral branches (<italic>F. Henderson 13644</italic>, E). Link: (<ext-link xmlns:xlink="http://www.w3.org/1999/xlink" xlink:type="simple" ext-link-type="uri" xlink:href="http://data.rbge.org.uk/herb/E00754773">http://data.rbge.org.uk/herb/E00754773</ext-link>).</p></caption><graphic xmlns:xlink="http://www.w3.org/1999/xlink" xlink:href="phytokeys-133-001-g028.jpg" position="float" orientation="portrait" xlink:type="simple" id="oo_344924.jpg"><uri content-type="original_file" xlink:type="simple">https://binary.pensoft.net/fig/344924</uri></graphic></fig><fig id="F29" position="float" orientation="portrait"><object-id xmlns:xlink="http://www.w3.org/1999/xlink" content-type="doi" xlink:type="simple">10.3897/phytokeys.133.37773.figure29</object-id><object-id xmlns:xlink="http://www.w3.org/1999/xlink" content-type="arpha" xlink:type="simple">3CB4B2E8-62F0-5189-BB4A-A3D2E386C2F1</object-id><label>Figure 29.</label><caption><p><italic><tp:taxon-name><tp:taxon-name-part taxon-name-part-type="genus" reg="Selaginella">Selaginella</tp:taxon-name-part> <tp:taxon-name-part taxon-name-part-type="species" reg="trichophylla">trichophylla</tp:taxon-name-part></tp:taxon-name></italic> K. H. Shing <bold>A</bold> Habit <bold>B</bold> strobilus, lower surface <bold>C</bold> fragment of the upper surface of the lateral branches <bold>D</bold> fragment of the lower surface of the lateral branches (<italic>Qinghai-Xizang Exped. 9451</italic>, holotype: PE).</p></caption><graphic xmlns:xlink="http://www.w3.org/1999/xlink" xlink:href="phytokeys-133-001-g029.jpg" position="float" orientation="portrait" xlink:type="simple" id="oo_344925.jpg"><uri content-type="original_file" xlink:type="simple">https://binary.pensoft.net/fig/344925</uri></graphic></fig><fig id="F30" position="float" orientation="portrait"><object-id xmlns:xlink="http://www.w3.org/1999/xlink" content-type="doi" xlink:type="simple">10.3897/phytokeys.133.37773.figure30</object-id><object-id xmlns:xlink="http://www.w3.org/1999/xlink" content-type="arpha" xlink:type="simple">98B61667-91ED-51B4-8B35-CEA412C905B2</object-id><label>Figure 30.</label><caption><p><italic><tp:taxon-name><tp:taxon-name-part taxon-name-part-type="genus" reg="Selaginella">Selaginella</tp:taxon-name-part> <tp:taxon-name-part taxon-name-part-type="species" reg="repanda">repanda</tp:taxon-name-part></tp:taxon-name></italic> (Desv. ex Poir.) Spring <bold>A</bold> Habit, lower surface <bold>B</bold> strobilus, lower surface <bold>C</bold> fragment of the upper surface of the lateral branches <bold>D</bold> fragment of the lower surface of the lateral branches (<italic>T. Nakaike 3715</italic>, PE).</p></caption><graphic xmlns:xlink="http://www.w3.org/1999/xlink" xlink:href="phytokeys-133-001-g030.jpg" position="float" orientation="portrait" xlink:type="simple" id="oo_344926.jpg"><uri content-type="original_file" xlink:type="simple">https://binary.pensoft.net/fig/344926</uri></graphic></fig><fig id="F31" position="float" orientation="portrait"><object-id xmlns:xlink="http://www.w3.org/1999/xlink" content-type="doi" xlink:type="simple">10.3897/phytokeys.133.37773.figure31</object-id><object-id xmlns:xlink="http://www.w3.org/1999/xlink" content-type="arpha" xlink:type="simple">E0338036-71C1-523D-BDB9-B3BC7C477135</object-id><label>Figure 31.</label><caption><p><italic><tp:taxon-name><tp:taxon-name-part taxon-name-part-type="genus" reg="Selaginella">Selaginella</tp:taxon-name-part> <tp:taxon-name-part taxon-name-part-type="species" reg="vaginata">vaginata</tp:taxon-name-part></tp:taxon-name></italic> Spring <bold>A</bold> Habit <bold>B</bold> strobilus, lower surface <bold>C</bold> fragment of the upper surface of the lateral branches <bold>D</bold> fragment of the lower surface of the lateral branches (<italic>T. Nakaike 1102</italic>, PE).</p></caption><graphic xmlns:xlink="http://www.w3.org/1999/xlink" xlink:href="phytokeys-133-001-g031.jpg" position="float" orientation="portrait" xlink:type="simple" id="oo_344927.jpg"><uri content-type="original_file" xlink:type="simple">https://binary.pensoft.net/fig/344927</uri></graphic></fig><fig id="F32" position="float" orientation="portrait"><object-id xmlns:xlink="http://www.w3.org/1999/xlink" content-type="doi" xlink:type="simple">10.3897/phytokeys.133.37773.figure32</object-id><object-id xmlns:xlink="http://www.w3.org/1999/xlink" content-type="arpha" xlink:type="simple">ACA2C0B7-6C02-56D6-B855-6288847B5A76</object-id><label>Figure 32.</label><caption><p><italic><tp:taxon-name><tp:taxon-name-part taxon-name-part-type="genus" reg="Selaginella">Selaginella</tp:taxon-name-part> <tp:taxon-name-part taxon-name-part-type="species" reg="reticulata">reticulata</tp:taxon-name-part></tp:taxon-name></italic> (Hook. &amp; Grev.) Spring <bold>A</bold> (<bold>A1</bold>) Habit, lower surface <bold>B</bold> strobilus, lower surface <bold>C</bold> fragment of the lower surface of the lateral branches <bold>D</bold> fragment of the upper surface of the lateral branches (<italic>T. Nakaike 1760</italic>, PE).</p></caption><graphic xmlns:xlink="http://www.w3.org/1999/xlink" xlink:href="phytokeys-133-001-g032.jpg" position="float" orientation="portrait" xlink:type="simple" id="oo_344928.jpg"><uri content-type="original_file" xlink:type="simple">https://binary.pensoft.net/fig/344928</uri></graphic></fig><fig id="F33" position="float" orientation="portrait"><object-id xmlns:xlink="http://www.w3.org/1999/xlink" content-type="doi" xlink:type="simple">10.3897/phytokeys.133.37773.figure33</object-id><object-id xmlns:xlink="http://www.w3.org/1999/xlink" content-type="arpha" xlink:type="simple">D6F16283-3F3B-565F-8556-880216DACDB9</object-id><label>Figure 33.</label><caption><p><italic><tp:taxon-name><tp:taxon-name-part taxon-name-part-type="genus" reg="Selaginella">Selaginella</tp:taxon-name-part> <tp:taxon-name-part taxon-name-part-type="species" reg="reticulata">reticulata</tp:taxon-name-part></tp:taxon-name></italic> (Hook. &amp; Grev.) Spring <bold>A</bold> (<bold>A1</bold>) Habit, lower surface <bold>B</bold> strobilus, lower surface <bold>C</bold> fragment of the lower surface of the lateral branches <bold>D</bold> fragment of the upper surface of the lateral branches (<italic>T. Nakaike 1760</italic>, PE).</p></caption><graphic xmlns:xlink="http://www.w3.org/1999/xlink" xlink:href="phytokeys-133-001-g033.jpg" position="float" orientation="portrait" xlink:type="simple" id="oo_344929.jpg"><uri content-type="original_file" xlink:type="simple">https://binary.pensoft.net/fig/344929</uri></graphic></fig><fig id="F34" position="float" orientation="portrait"><object-id xmlns:xlink="http://www.w3.org/1999/xlink" content-type="doi" xlink:type="simple">10.3897/phytokeys.133.37773.figure34</object-id><object-id xmlns:xlink="http://www.w3.org/1999/xlink" content-type="arpha" xlink:type="simple">E8F4D9D6-3568-54B7-8549-66C3107BE1F7</object-id><label>Figure 34.</label><caption><p><italic><tp:taxon-name><tp:taxon-name-part taxon-name-part-type="genus" reg="Selaginella">Selaginella</tp:taxon-name-part> <tp:taxon-name-part taxon-name-part-type="species" reg="subdiaphana">subdiaphana</tp:taxon-name-part></tp:taxon-name></italic> (Wall. ex Hook. &amp; Grev.) Spring <bold>A</bold> (<bold>A1</bold>) Habit, upper surface <bold>B</bold> (<bold>B1, B2</bold>) habit, lower surface <bold>C</bold> fragment of the upper surface of the lateral branches <bold>D</bold> fragment of the lower surface of the lateral branches <bold>E</bold> Strobilus, lower surface (<italic>J.F. Dobremez DBR NEP 829</italic>, E). Link: (<ext-link xmlns:xlink="http://www.w3.org/1999/xlink" xlink:type="simple" ext-link-type="uri" xlink:href="http://data.rbge.org.uk/herb/E00670681">http://data.rbge.org.uk/herb/E00670681</ext-link>).</p></caption><graphic xmlns:xlink="http://www.w3.org/1999/xlink" xlink:href="phytokeys-133-001-g034.jpg" position="float" orientation="portrait" xlink:type="simple" id="oo_344930.jpg"><uri content-type="original_file" xlink:type="simple">https://binary.pensoft.net/fig/344930</uri></graphic></fig><fig id="F35" position="float" orientation="portrait"><object-id xmlns:xlink="http://www.w3.org/1999/xlink" content-type="doi" xlink:type="simple">10.3897/phytokeys.133.37773.figure35</object-id><object-id xmlns:xlink="http://www.w3.org/1999/xlink" content-type="arpha" xlink:type="simple">C862139E-5811-5A0E-8380-9D9E2D5C7C01</object-id><label>Figure 35.</label><caption><p><italic><tp:taxon-name><tp:taxon-name-part taxon-name-part-type="genus" reg="Selaginella">Selaginella</tp:taxon-name-part> <tp:taxon-name-part taxon-name-part-type="species" reg="tenuifolia">tenuifolia</tp:taxon-name-part></tp:taxon-name></italic> Spring <bold>A</bold> (<bold>A1, A2</bold>) Habit, upper surface (J.H. Lance s.n., E) <bold>B</bold> Strobilus, lower surface <bold>C</bold> Fragment of the upper surface of the lateral branches (<bold>A</bold> (<bold>A1, A2</bold>) J.H. Lace s.n., E; <bold>B, C</bold> PE-Xizang Expedition PE 6280, PE) Link: (<ext-link xmlns:xlink="http://www.w3.org/1999/xlink" xlink:type="simple" ext-link-type="uri" xlink:href="http://data.rbge.org.uk/herb/E00800185">http://data.rbge.org.uk/herb/E00800185</ext-link>).</p></caption><graphic xmlns:xlink="http://www.w3.org/1999/xlink" xlink:href="phytokeys-133-001-g035.jpg" position="float" orientation="portrait" xlink:type="simple" id="oo_344931.jpg"><uri content-type="original_file" xlink:type="simple">https://binary.pensoft.net/fig/344931</uri></graphic></fig></tp:treatment-sec><ref-list><ref id="B1"><mixed-citation xmlns:xlink="http://www.w3.org/1999/xlink" xlink:type="simple"><person-group><name name-style="western"><surname>Alston</surname><given-names>AHG</given-names></name></person-group> (<year>1945</year>) <article-title>An enumeration of the Indian species of <italic><tp:taxon-name><tp:taxon-name-part taxon-name-part-type="genus">Selaginella</tp:taxon-name-part></tp:taxon-name></italic>.</article-title><source>Proceedings of the National Institute of Sciences of India</source><volume>11</volume>: <fpage>211</fpage>–<lpage>235</lpage>.</mixed-citation></ref><ref id="B12"><mixed-citation xmlns:xlink="http://www.w3.org/1999/xlink" xlink:type="simple"><person-group><name name-style="western"><surname>Iwatsuki</surname><given-names>K</given-names></name></person-group> (<year>1975</year>) <article-title><tp:taxon-name><tp:taxon-name-part taxon-name-part-type="phylum">Pteridophyta</tp:taxon-name-part></tp:taxon-name>.</article-title> In: <person-group><name name-style="western"><surname>Ohashi</surname><given-names>H</given-names></name></person-group> (<role>Ed.</role>) <issue-title>Flora of Eastern Himalaya.</issue-title><source>Vol. 8. The University Museum, the University of Tokyo, Tokyo</source>, <fpage>166</fpage>–<lpage>205</lpage>.</mixed-citation></ref><ref id="B13"><mixed-citation xmlns:xlink="http://www.w3.org/1999/xlink" xlink:type="simple"><person-group><name name-style="western"><surname>Iwatsuki</surname><given-names>K</given-names></name></person-group> (<year>1988</year>) An enumeration of the pteridophytes of Nepal. In: The Himalayan Plants. Vol. 11. Bulletin, University Museum, University of Tokyo (Tokyo Daigaku. Sogo Kenkyu Shiryokan), 231–339.</mixed-citation></ref><ref id="B4"><mixed-citation xmlns:xlink="http://www.w3.org/1999/xlink" xlink:type="simple"><person-group><name name-style="western"><surname>Dixit</surname><given-names>RD</given-names></name></person-group> (<year>1992</year>) <source><tp:taxon-name><tp:taxon-name-part taxon-name-part-type="family">Selaginellaceae</tp:taxon-name-part></tp:taxon-name> of India.</source><publisher-name>Dehra Dun</publisher-name>, <publisher-loc>Bishen Singh Mahendra Pal Singh</publisher-loc>, <size units="page">196 pp</size>.</mixed-citation></ref><ref id="B27"><mixed-citation xmlns:xlink="http://www.w3.org/1999/xlink" xlink:type="simple"><person-group><name name-style="western"><surname>Thapa</surname><given-names>N</given-names></name></person-group> (<year>2002</year>) <article-title>Pteridophytes of Nepal. Bull.</article-title><source>Department Plant Resources</source><volume>19</volume>: <fpage>1</fpage>–<lpage>175</lpage>.</mixed-citation></ref><ref id="B26"><mixed-citation xmlns:xlink="http://www.w3.org/1999/xlink" xlink:type="simple"><person-group><name name-style="western"><surname>Singh</surname><given-names>S</given-names></name><name name-style="western"><surname>Panigrahi</surname><given-names>G</given-names></name></person-group> (<year>2005</year>) <source>Ferns and Fern-allies of [Tirap District] Arunachal Pradesh, India.</source><publisher-name>Bishen Singh Mahendra Pal Singh</publisher-name>, <publisher-loc>Dehra Dun</publisher-loc>, <size units="page">426 pp</size>.</mixed-citation></ref><ref id="B7"><mixed-citation xmlns:xlink="http://www.w3.org/1999/xlink" xlink:type="simple"><person-group><name name-style="western"><surname>Fraser-Jenkins</surname><given-names>CR</given-names></name><name name-style="western"><surname>Kandel</surname><given-names>DR</given-names></name><name name-style="western"><surname>Pariyar</surname><given-names>S</given-names></name></person-group> (<year>2015</year>) <source>Ferns and fern-allies of Nepal. Vol. 1.</source><publisher-name>National Herbarium and Plant Laboratories</publisher-name>, <publisher-loc>Department of Plant Resources, Ministry of Forests and Soil Conservation, Kathmandu</publisher-loc>, <size units="page">508 pp</size>.</mixed-citation></ref><ref id="B8"><mixed-citation xmlns:xlink="http://www.w3.org/1999/xlink" xlink:type="simple"><person-group><name name-style="western"><surname>Fraser-Jenkins</surname><given-names>CR</given-names></name><name name-style="western"><surname>Gandhi</surname><given-names>KN</given-names></name><name name-style="western"><surname>Kholia</surname><given-names>BS</given-names></name><name name-style="western"><surname>Benniamin</surname><given-names>A</given-names></name></person-group> (<year>2017</year>) An annotated checklist of Indian Pteridophytes, Part – I (<tp:taxon-name><tp:taxon-name-part taxon-name-part-type="family">Lycopodiaceae</tp:taxon-name-part></tp:taxon-name> to Thelypteridace). Bishen Singh Mahendra Pal Singh Dehra Dun, 562 pp.</mixed-citation></ref><ref id="B34"><mixed-citation xmlns:xlink="http://www.w3.org/1999/xlink" xlink:type="simple"><person-group><name name-style="western"><surname>Zhang</surname><given-names>XC</given-names></name></person-group> (<year>2018</year>) <article-title>Some new records of <italic><tp:taxon-name><tp:taxon-name-part taxon-name-part-type="genus">Selaginella</tp:taxon-name-part></tp:taxon-name></italic> from China.</article-title><source>Philippine Journal of Systematic Biology</source><volume>12</volume>(<issue>1</issue>): <fpage>22</fpage>–<lpage>23</lpage>. <ext-link xlink:type="simple" ext-link-type="doi" xlink:href="10.26757/pjsb.2018a12010">https://doi.org/10.26757/pjsb.2018a12010</ext-link></mixed-citation></ref></ref-list></tp:taxon-treatment>
